# Supplementary material for: Tetra­ethyl­ammonium tricarbonyl­chlorido(isoquinoline-1-carboxyl­ato-κ2 N,O)technetate(I)
Source: Acta Crystallogr Sect E Struct Rep Online. 2008 Aug 30;64(Pt 9):m1213–4. doi: 10.1107/S160053680802713X (PMC2960740; doi:10.1107/S160053680802713X)
Supplement: Supplementary file 1 [file e-64-m1213-sup1.cif]

##############################################################################
###                                                                        ###
###        Electronic paper (Acta Crystallographica Section E)             ###
###                                                                        ###
##############################################################################
#                                                                            #
# This CIF contains the data in a paper accepted for publication in Acta     #
# Crystallographica Section E. It conforms to the requirements of Notes      #
# for Authors for Section E, and has been peer reviewed under the auspices   #
# of the IUCr Commission on Journals.                                        #
#                                                                            #
# Full details of the Crystallographic Information File format               #
# are given in the paper "The Crystallographic Information File (CIF):       #
# a New Standard Archive File for Crystallography" by S. R. Hall, F. H.      #
# Allen and I. D. Brown [Acta Cryst. (1991), A47, 655-685].                  #
#                                                                            #
# The current version of the core CIF dictionary is obtainable from          #
# ftp://ftp.iucr.org/pub/cif_core.dic. The current version number is 2.4.    #
#                                                                            #
# Software is freely available for graphical display of the structure(s) in  #
# this CIF.  For information consult the CIF home page http://www.iucr.org/  #
# cif/home.html                                                              #
#                                                                            #
# This file may be used for bona fide research purposes within the           #
# scientific community so long as proper attribution is given to the journal # 
# article from which it was obtained.                                        #
#                                                                            #
##############################################################################
                                             
data_global
_audit_creation_method     'form.cif (version 2.0)'
_journal_data_validation_number     ?
_journal_date_recd_electronic     2008-08-15
_journal_date_accepted     2008-08-22
_journal_name_full     'Acta Crystallographica, Section E'
_journal_year     2008
_journal_volume     64
_journal_issue      9
_journal_page_first     m1213
_journal_page_last     m1214
_journal_paper_category     QM
_journal_coeditor_code     HB2781
_publ_contact_author_name     'Dr Helmut W. Schmalle'
_publ_contact_author_address
;
Anorganisch-Chemisches Institut der Universit\"at Z\"urich
Winterthurerstrasse 190, CH-8057 Z\"urich
Switzerland
;
_publ_contact_author_email     hws@bluewin.ch
_publ_contact_author_fax     '0041 44 383 0771'
_publ_contact_author_phone     '0041 44 383 0771'
_publ_section_title
;\
Tetraethylammonium
tricarbonylchlorido(isoquinoline-1-carboxylato-\k^2^<i>N</i>,<i>O</i>)\
technetate(I)
;
loop_
    _publ_author_name
    _publ_author_address
    'Schmalle, Helmut W.'
;
Anorganisch-Chemisches Institut der Universit\"at Z\"urich
Winterthurerstrasse 190, CH-8057 Z\"urich, Switzerland
;
    'Roger Alberto'
;
Anorganisch-Chemisches Institut der Universit\"at Z\"urich
Winterthurerstrasse 190, CH-8057 Z\"urich, Switzerland
;
data_I
_audit_creation_method     SHELXL-97
_chemical_name_systematic
;
Tetraethylammonium
tricarbonylchlorido(isoquinoline-1-carboxylato-\k^2^N,O)technetate(I)
;
_chemical_name_common     ?
_chemical_formula_moiety     'C8 H20 N +, C13 H6 Cl N O5 Tc -'
_chemical_formula_sum     'C21 H26 Cl N2 O5 Tc'
_chemical_formula_iupac     '(C8 H20 N) [Tc (C10 H6 N O2) Cl (C O)3]'
_chemical_formula_weight     520.80
_symmetry_cell_setting     Triclinic
_symmetry_space_group_name_H-M     'P -1'
_symmetry_space_group_name_Hall     '-P 1'
loop_
    _symmetry_equiv_pos_as_xyz
    'x, y, z'
    '-x, -y, -z'
_cell_length_a     11.7657(14)
_cell_length_b     12.7481(14)
_cell_length_c     17.1855(18)
_cell_angle_alpha     102.878(12)
_cell_angle_beta     109.624(12)
_cell_angle_gamma     99.052(13)
_cell_volume     2290.0(5)
_cell_formula_units_Z     4
_cell_measurement_reflns_used     5000
_cell_measurement_theta_min     2.3
_cell_measurement_theta_max     30.45
_cell_measurement_temperature     193(2)
_exptl_crystal_description     'irregular plate'
_exptl_crystal_colour     yellow
_exptl_crystal_size_max     0.77
_exptl_crystal_size_mid     0.48
_exptl_crystal_size_min     0.19
_exptl_crystal_density_diffrn     1.511
_exptl_crystal_density_meas     ?
_exptl_crystal_density_method     'not measured'
_exptl_crystal_F_000     1064
_exptl_absorpt_coefficient_mu     0.779
_exptl_absorpt_correction_type     numerical
_exptl_absorpt_process_details     '(Coppens <i>et al.</i>,  1965)'
_exptl_absorpt_correction_T_min     0.670
_exptl_absorpt_correction_T_max     0.828
_exptl_special_details
;
Due to the large crystal size a collimator of 0.80 mm diameter was used
for the X-ray experiment.
;
_diffrn_ambient_temperature     193(2)
_diffrn_radiation_type     MoK\a
_diffrn_radiation_wavelength     0.71073
_diffrn_radiation_source     'fine-focus sealed tube'
_diffrn_radiation_monochromator     graphite
_diffrn_measurement_device_type     'Stoe IPDS'
_diffrn_measurement_method     '\f rotation scan'
_diffrn_detector_area_resol_mean     ?
_diffrn_reflns_number     29670
_diffrn_reflns_av_R_equivalents     0.0575
_diffrn_reflns_av_sigmaI/netI     0.0271
_diffrn_reflns_theta_min     2.85
_diffrn_reflns_theta_max     30.33
_diffrn_reflns_theta_full     25.00
_diffrn_measured_fraction_theta_max     0.904
_diffrn_measured_fraction_theta_full     0.936
_diffrn_reflns_limit_h_min     -16
_diffrn_reflns_limit_h_max     15
_diffrn_reflns_limit_k_min     -17
_diffrn_reflns_limit_k_max     17
_diffrn_reflns_limit_l_min     -24
_diffrn_reflns_limit_l_max     24
_diffrn_standards_number     '50 to 200'
_diffrn_standards_interval_count     image
_diffrn_standards_interval_time     4.20
_diffrn_standards_decay_%     0
_refine_special_details
;
Refinement of <i>F</i>^2^ against ALL reflections. The weighted <i>R</i>-factor
<i>wR</i> and goodness of fit <i>S</i> are based on <i>F</i>^2^, conventional
<i>R</i>-factors <i>R</i> are based on <i>F</i>, with <i>F</i> set to zero for
negative <i>F</i>^2^. The threshold expression of <i>F</i>^2^ >
\s(<i>F</i>^2^) is used only for calculating <i>R</i>-factors(gt) <i>etc</i>.
and is not relevant to the choice of reflections for refinement.
<i>R</i>-factors based on <i>F</i>^2^ are statistically about twice as large
as those based on <i>F</i>, and <i>R</i>- factors based on ALL data will be
even larger.
;
_reflns_number_total     12462
_reflns_number_gt     9515
_reflns_threshold_expression     I>2\s(I)
_refine_ls_structure_factor_coef     Fsqd
_refine_ls_matrix_type     full
_refine_ls_R_factor_all     0.0388
_refine_ls_R_factor_gt     0.0275
_refine_ls_wR_factor_gt     0.0650
_refine_ls_wR_factor_ref     0.0668
_refine_ls_goodness_of_fit_ref     0.996
_refine_ls_restrained_S_all     0.996
_refine_ls_number_reflns     12462
_refine_ls_number_parameters     541
_refine_ls_number_restraints     0
_refine_ls_hydrogen_treatment     constr
_refine_ls_weighting_scheme     calc
_refine_ls_weighting_details
                        'w=1/[\s^2^(Fo^2^)+(0.04P)^2^] where P=(Fo^2^+2Fc^2^)/3'
_atom_sites_solution_hydrogens     geom
_atom_sites_solution_primary     direct
_atom_sites_solution_secondary     difmap
_refine_ls_shift/su_max     0.003
_refine_ls_shift/su_mean     0.000
_refine_diff_density_max     0.539
_refine_diff_density_min     -1.173
_refine_ls_extinction_method     none
_refine_ls_extinction_coef     ?
loop_
    _atom_type_symbol
    _atom_type_description
    _atom_type_scat_dispersion_real
    _atom_type_scat_dispersion_imag
    _atom_type_scat_source
    'C' 'C' 0.0033 0.0016
                         'International Tables Vol C Tables 4.2.6.8 and 6.1.1.4'
    'H' 'H' 0.0000 0.0000
                         'International Tables Vol C Tables 4.2.6.8 and 6.1.1.4'
    'N' 'N' 0.0061 0.0033
                         'International Tables Vol C Tables 4.2.6.8 and 6.1.1.4'
    'O' 'O' 0.0106 0.0060
                         'International Tables Vol C Tables 4.2.6.8 and 6.1.1.4'
    'Cl' 'Cl' 0.1484 0.1585
                         'International Tables Vol C Tables 4.2.6.8 and 6.1.1.4'
    'Tc' 'Tc' -1.4390 0.7593
                         'International Tables Vol C Tables 4.2.6.8 and 6.1.1.4'
_computing_data_collection     'IPDS Software (Stoe & Cie, 1997)'
_computing_cell_refinement     'IPDS Software (Stoe & Cie, 1997)'
_computing_data_reduction     'XRED (Stoe & Cie, 1997)'
_computing_structure_solution     'SHELXS97 (Sheldrick, 2008)'
_computing_structure_refinement     'SHELXL97 (Sheldrick, 2008)'
_computing_molecular_graphics     'PLATON and PLUTON (Spek, 2003)'
_computing_publication_material     'SHELXL97 (Sheldrick, 2008)'
loop_
    _atom_site_type_symbol
    _atom_site_label
    _atom_site_fract_x
    _atom_site_fract_y
    _atom_site_fract_z
    _atom_site_U_iso_or_equiv
    _atom_site_adp_type
    _atom_site_calc_flag
    _atom_site_refinement_flags
    _atom_site_occupancy
    _atom_site_disorder_assembly
    _atom_site_disorder_group
    Tc Tc1 0.579938(12) 0.560390(12) 0.336924(8) 0.02087(4) Uani d . 1 . .
    Tc Tc2 0.915007(12) 0.971138(13) 0.672618(8) 0.02372(4) Uani d . 1 . .
    Cl Cl1 0.44939(4) 0.62682(4) 0.22082(3) 0.02909(9) Uani d . 1 . .
    Cl Cl2 1.04216(4) 0.89237(4) 0.78263(3) 0.02847(9) Uani d . 1 . .
    C C11 0.69463(17) 0.70442(17) 0.38802(11) 0.0301(4) Uani d . 1 . .
    O O11 0.76137(16) 0.79139(14) 0.41766(9) 0.0480(4) Uani d . 1 . .
    C C21 0.49644(17) 0.60941(18) 0.41044(12) 0.0333(4) Uani d . 1 . .
    O O21 0.44378(16) 0.63781(18) 0.45294(11) 0.0629(6) Uani d . 1 . .
    C C31 0.68419(18) 0.50959(19) 0.42515(12) 0.0344(4) Uani d . 1 . .
    O O31 0.74654(17) 0.48412(17) 0.47975(11) 0.0562(5) Uani d . 1 . .
    O O41 0.65007(10) 0.49125(11) 0.24332(8) 0.0247(3) Uani d . 1 . .
    O O51 0.61395(12) 0.35498(12) 0.12502(9) 0.0332(3) Uani d . 1 . .
    C C41 0.46026(13) 0.35068(14) 0.18788(10) 0.0182(3) Uani d . 1 . .
    N N51 0.44924(12) 0.39932(12) 0.26145(8) 0.0193(3) Uani d . 1 . .
    C C61 0.35027(15) 0.35543(15) 0.27899(11) 0.0233(3) Uani d . 1 . .
    H H61 0.3448 0.3903 0.3321 0.028 Uiso calc R 1 . .
    C C71 0.25919(15) 0.26352(15) 0.22308(11) 0.0238(3) Uani d . 1 . .
    H H71 0.1924 0.2344 0.2378 0.029 Uiso calc R 1 . .
    C C81 0.26467(14) 0.21165(15) 0.14299(10) 0.0215(3) Uani d . 1 . .
    C C91 0.17206(16) 0.11541(17) 0.08350(12) 0.0299(4) Uani d . 1 . .
    H H91 0.1046 0.0848 0.0970 0.036 Uiso calc R 1 . .
    C C101 0.17987(17) 0.06671(18) 0.00664(12) 0.0344(4) Uani d . 1 . .
    H H101 0.1185 0.0016 -0.0328 0.041 Uiso calc R 1 . .
    C C111 0.27871(17) 0.11307(17) -0.01395(12) 0.0313(4) Uani d . 1 . .
    H H111 0.2810 0.0801 -0.0686 0.038 Uiso calc R 1 . .
    C C121 0.37207(16) 0.20468(16) 0.04271(10) 0.0252(4) Uani d . 1 . .
    H H121 0.4389 0.2333 0.0278 0.030 Uiso calc R 1 . .
    C C131 0.36789(14) 0.25651(14) 0.12404(10) 0.0189(3) Uani d . 1 . .
    C C141 0.58280(14) 0.40184(15) 0.18218(11) 0.0216(3) Uani d . 1 . .
    C C12 0.7925(2) 0.8320(2) 0.61471(12) 0.0460(6) Uani d . 1 . .
    O O12 0.7211(2) 0.74774(19) 0.58124(10) 0.0817(8) Uani d . 1 . .
    C C22 0.99797(19) 0.92389(18) 0.59816(12) 0.0347(5) Uani d . 1 . .
    O O22 1.05157(18) 0.89761(17) 0.55594(12) 0.0606(5) Uani d . 1 . .
    C C32 0.81724(19) 1.0325(2) 0.58993(13) 0.0408(5) Uani d . 1 . .
    O O32 0.75712(18) 1.0651(2) 0.53876(13) 0.0663(6) Uani d . 1 . .
    O O42 0.84573(11) 1.03714(11) 0.76777(8) 0.0273(3) Uani d . 1 . .
    O O52 0.88396(15) 1.16706(15) 0.88951(11) 0.0542(5) Uani d . 1 . .
    C C42 1.03499(14) 1.17919(15) 0.82419(10) 0.0213(3) Uani d . 1 . .
    N N52 1.05141(12) 1.12656(12) 0.75407(9) 0.0207(3) Uani d . 1 . .
    C C62 1.15557(15) 1.16634(16) 0.73994(11) 0.0247(3) Uani d . 1 . .
    H H62 1.1654 1.1279 0.6894 0.030 Uiso calc R 1 . .
    C C72 1.24548(15) 1.25891(16) 0.79563(12) 0.0252(4) Uani d . 1 . .
    H H72 1.3168 1.2841 0.7841 0.030 Uiso calc R 1 . .
    C C82 1.23181(15) 1.31745(15) 0.87097(11) 0.0233(3) Uani d . 1 . .
    C C92 1.32207(17) 1.41574(17) 0.92933(12) 0.0312(4) Uani d . 1 . .
    H H92 1.3939 1.4425 0.9188 0.037 Uiso calc R 1 . .
    C C102 1.3058(2) 1.47170(19) 1.00045(13) 0.0392(5) Uani d . 1 . .
    H H102 1.3657 1.5382 1.0390 0.047 Uiso calc R 1 . .
    C C112 1.2008(2) 1.4316(2) 1.01720(13) 0.0411(5) Uani d . 1 . .
    H H112 1.1919 1.4708 1.0678 0.049 Uiso calc R 1 . .
    C C122 1.11075(18) 1.33701(18) 0.96199(12) 0.0332(4) Uani d . 1 . .
    H H122 1.0401 1.3118 0.9743 0.040 Uiso calc R 1 . .
    C C132 1.12380(15) 1.27707(16) 0.88639(11) 0.0236(3) Uani d . 1 . .
    C C142 0.91312(15) 1.12532(17) 0.82997(12) 0.0273(4) Uani d . 1 . .
    N N1 1.00717(13) 0.50091(13) 0.27668(10) 0.0278(3) Uani d . 1 . .
    C C151 0.91776(17) 0.45915(18) 0.18202(13) 0.0330(4) Uani d . 1 . .
    H H15A 0.8319 0.4364 0.1795 0.040 Uiso calc R 1 . .
    H H15B 0.9214 0.5218 0.1569 0.040 Uiso calc R 1 . .
    C C161 0.9424(3) 0.3628(2) 0.12612(15) 0.0511(6) Uani d . 1 . .
    H H16A 0.8807 0.3421 0.0667 0.077 Uiso calc R 1 . .
    H H16B 0.9363 0.2991 0.1490 0.077 Uiso calc R 1 . .
    H H16C 1.0263 0.3847 0.1265 0.077 Uiso calc R 1 . .
    C C171 1.00937(18) 0.40781(17) 0.31826(13) 0.0327(4) Uani d . 1 . .
    H H17A 1.0720 0.4372 0.3784 0.039 Uiso calc R 1 . .
    H H17B 1.0372 0.3490 0.2866 0.039 Uiso calc R 1 . .
    C C181 0.8857(2) 0.3555(2) 0.32025(16) 0.0450(5) Uani d . 1 . .
    H H18A 0.8958 0.2966 0.3483 0.067 Uiso calc R 1 . .
    H H18B 0.8233 0.3236 0.2610 0.067 Uiso calc R 1 . .
    H H18C 0.8580 0.4124 0.3528 0.067 Uiso calc R 1 . .
    C C191 0.96073(18) 0.59276(18) 0.32010(14) 0.0364(5) Uani d . 1 . .
    H H19A 0.9631 0.6524 0.2919 0.044 Uiso calc R 1 . .
    H H19B 0.8725 0.5622 0.3100 0.044 Uiso calc R 1 . .
    C C201 1.0336(3) 0.6438(2) 0.41647(18) 0.0641(9) Uani d . 1 . .
    H H20A 0.9978 0.7023 0.4388 0.096 Uiso calc R 1 . .
    H H20B 1.1208 0.6759 0.4274 0.096 Uiso calc R 1 . .
    H H20C 1.0293 0.5862 0.4456 0.096 Uiso calc R 1 . .
    C C211 1.13983(17) 0.54488(19) 0.28542(17) 0.0437(6) Uani d . 1 . .
    H H21A 1.1955 0.5655 0.3472 0.052 Uiso calc R 1 . .
    H H21B 1.1649 0.4840 0.2535 0.052 Uiso calc R 1 . .
    C C221 1.1606(2) 0.6439(2) 0.2530(2) 0.0666(9) Uani d . 1 . .
    H H22A 1.2485 0.6663 0.2613 0.100 Uiso calc R 1 . .
    H H22B 1.1386 0.7057 0.2852 0.100 Uiso calc R 1 . .
    H H22C 1.1082 0.6241 0.1913 0.100 Uiso calc R 1 . .
    N N2 0.52263(13) 0.00906(14) 0.24769(10) 0.0265(3) Uani d . 1 . .
    C C152 0.5005(2) 0.11587(19) 0.29338(14) 0.0386(5) Uani d . 1 . .
    H H15C 0.4839 0.1620 0.2535 0.046 Uiso calc R 1 . .
    H H15D 0.4246 0.0966 0.3055 0.046 Uiso calc R 1 . .
    C C162 0.6065(3) 0.1853(2) 0.37740(17) 0.0603(8) Uani d . 1 . .
    H H16D 0.5838 0.2521 0.4019 0.091 Uiso calc R 1 . .
    H H16E 0.6818 0.2069 0.3663 0.091 Uiso calc R 1 . .
    H H16F 0.6222 0.1416 0.4184 0.091 Uiso calc R 1 . .
    C C172 0.63615(16) 0.03339(18) 0.22472(14) 0.0323(4) Uani d . 1 . .
    H H17C 0.7094 0.0745 0.2786 0.039 Uiso calc R 1 . .
    H H17D 0.6522 -0.0382 0.2005 0.039 Uiso calc R 1 . .
    C C182 0.6258(2) 0.0996(2) 0.16093(17) 0.0437(5) Uani d . 1 . .
    H H18D 0.7028 0.1110 0.1501 0.065 Uiso calc R 1 . .
    H H18E 0.6126 0.1719 0.1848 0.065 Uiso calc R 1 . .
    H H18F 0.5551 0.0589 0.1065 0.065 Uiso calc R 1 . .
    C C192 0.40524(17) -0.0458(2) 0.16643(13) 0.0374(5) Uani d . 1 . .
    H H19C 0.3341 -0.0630 0.1840 0.045 Uiso calc R 1 . .
    H H19D 0.3891 0.0084 0.1334 0.045 Uiso calc R 1 . .
    C C202 0.4084(3) -0.1512(2) 0.10697(16) 0.0547(7) Uani d . 1 . .
    H H20D 0.3291 -0.1800 0.0568 0.082 Uiso calc R 1 . .
    H H20E 0.4214 -0.2068 0.1381 0.082 Uiso calc R 1 . .
    H H20F 0.4768 -0.1352 0.0875 0.082 Uiso calc R 1 . .
    C C212 0.54784(19) -0.06576(18) 0.30546(14) 0.0347(4) Uani d . 1 . .
    H H21C 0.5531 -0.1373 0.2715 0.042 Uiso calc R 1 . .
    H H21D 0.6301 -0.0308 0.3534 0.042 Uiso calc R 1 . .
    C C222 0.4516(3) -0.0895(3) 0.34348(19) 0.0544(6) Uani d . 1 . .
    H H22D 0.4754 -0.1379 0.3800 0.082 Uiso calc R 1 . .
    H H22E 0.3701 -0.1267 0.2967 0.082 Uiso calc R 1 . .
    H H22F 0.4469 -0.0195 0.3785 0.082 Uiso calc R 1 . .
loop_
    _atom_site_aniso_label
    _atom_site_aniso_U_11
    _atom_site_aniso_U_22
    _atom_site_aniso_U_33
    _atom_site_aniso_U_12
    _atom_site_aniso_U_13
    _atom_site_aniso_U_23
    Tc1 0.01960(6) 0.02175(8) 0.01644(6) -0.00022(5) 0.00534(5) 0.00280(5)
    Tc2 0.02287(7) 0.02603(9) 0.01804(6) -0.00056(5) 0.00705(5) 0.00450(5)
    Cl1 0.0306(2) 0.0260(2) 0.02687(19) 0.00637(16) 0.00671(16) 0.00788(16)
    Cl2 0.0301(2) 0.0237(2) 0.0297(2) 0.00575(15) 0.01008(16) 0.00745(17)
    C11 0.0328(9) 0.0322(11) 0.0183(7) -0.0019(7) 0.0091(7) 0.0028(7)
    O11 0.0589(10) 0.0381(10) 0.0285(7) -0.0197(7) 0.0154(7) -0.0010(6)
    C21 0.0300(9) 0.0352(12) 0.0264(8) -0.0024(7) 0.0121(7) -0.0011(8)
    O21 0.0514(10) 0.0769(14) 0.0480(9) -0.0003(9) 0.0319(8) -0.0136(9)
    C31 0.0308(9) 0.0371(12) 0.0239(8) -0.0036(7) 0.0034(7) 0.0069(8)
    O31 0.0511(10) 0.0611(13) 0.0442(9) 0.0115(8) -0.0011(8) 0.0246(9)
    O41 0.0192(5) 0.0235(7) 0.0287(6) 0.0003(4) 0.0115(5) 0.0028(5)
    O51 0.0310(6) 0.0288(8) 0.0399(7) 0.0010(5) 0.0240(6) -0.0009(6)
    C41 0.0177(6) 0.0179(8) 0.0209(7) 0.0047(5) 0.0081(5) 0.0085(6)
    N51 0.0181(6) 0.0185(7) 0.0212(6) 0.0032(5) 0.0079(5) 0.0058(5)
    C61 0.0243(7) 0.0243(9) 0.0240(7) 0.0042(6) 0.0132(6) 0.0078(7)
    C71 0.0193(7) 0.0258(10) 0.0288(8) 0.0029(6) 0.0121(6) 0.0106(7)
    C81 0.0167(7) 0.0217(9) 0.0245(7) 0.0026(6) 0.0060(6) 0.0087(6)
    C91 0.0216(8) 0.0291(11) 0.0314(9) -0.0026(6) 0.0060(7) 0.0073(7)
    C101 0.0275(9) 0.0313(11) 0.0277(8) -0.0028(7) 0.0004(7) -0.0001(8)
    C111 0.0341(9) 0.0293(11) 0.0232(8) 0.0049(7) 0.0070(7) 0.0022(7)
    C121 0.0264(8) 0.0263(10) 0.0213(7) 0.0050(6) 0.0092(6) 0.0051(7)
    C131 0.0182(7) 0.0187(9) 0.0206(7) 0.0052(5) 0.0069(5) 0.0081(6)
    C141 0.0202(7) 0.0203(9) 0.0275(7) 0.0053(6) 0.0118(6) 0.0092(6)
    C12 0.0496(12) 0.0523(15) 0.0166(8) -0.0203(10) 0.0094(8) 0.0014(8)
    O12 0.0981(16) 0.0747(15) 0.0267(8) -0.0562(12) 0.0153(9) -0.0035(8)
    C22 0.0405(10) 0.0305(11) 0.0290(9) 0.0006(8) 0.0171(8) 0.0008(8)
    O22 0.0698(12) 0.0578(12) 0.0545(10) 0.0054(9) 0.0429(9) -0.0048(9)
    C32 0.0316(10) 0.0588(16) 0.0328(10) 0.0070(9) 0.0120(8) 0.0188(10)
    O32 0.0552(11) 0.1014(18) 0.0556(11) 0.0295(11) 0.0165(9) 0.0495(12)
    O42 0.0217(6) 0.0298(7) 0.0297(6) 0.0014(5) 0.0132(5) 0.0057(5)
    O52 0.0441(8) 0.0552(11) 0.0542(9) -0.0112(7) 0.0374(8) -0.0134(8)
    C42 0.0205(7) 0.0222(9) 0.0242(7) 0.0056(6) 0.0104(6) 0.0095(6)
    N52 0.0211(6) 0.0192(8) 0.0251(6) 0.0055(5) 0.0119(5) 0.0080(5)
    C62 0.0268(8) 0.0222(9) 0.0313(8) 0.0072(6) 0.0175(7) 0.0094(7)
    C72 0.0230(7) 0.0247(10) 0.0348(9) 0.0068(6) 0.0157(7) 0.0143(7)
    C82 0.0217(7) 0.0229(9) 0.0253(7) 0.0039(6) 0.0065(6) 0.0122(7)
    C92 0.0276(8) 0.0305(11) 0.0295(9) -0.0008(7) 0.0053(7) 0.0122(8)
    C102 0.0398(11) 0.0349(12) 0.0268(9) -0.0066(8) 0.0038(8) 0.0037(8)
    C112 0.0482(12) 0.0400(13) 0.0254(9) -0.0003(9) 0.0139(8) -0.0005(8)
    C122 0.0348(9) 0.0362(12) 0.0248(8) 0.0016(8) 0.0139(7) 0.0034(8)
    C132 0.0233(7) 0.0257(10) 0.0227(7) 0.0054(6) 0.0090(6) 0.0090(7)
    C142 0.0229(8) 0.0301(10) 0.0314(8) 0.0040(6) 0.0156(7) 0.0081(7)
    N1 0.0200(6) 0.0227(8) 0.0375(8) 0.0081(5) 0.0071(6) 0.0072(6)
    C151 0.0270(9) 0.0347(12) 0.0353(9) 0.0060(7) 0.0084(7) 0.0136(8)
    C161 0.0666(16) 0.0513(16) 0.0354(11) 0.0166(12) 0.0216(11) 0.0086(10)
    C171 0.0367(10) 0.0262(11) 0.0335(9) 0.0137(8) 0.0089(8) 0.0088(8)
    C181 0.0565(14) 0.0368(13) 0.0534(13) 0.0159(10) 0.0301(11) 0.0192(11)
    C191 0.0290(9) 0.0262(11) 0.0492(11) 0.0130(7) 0.0104(8) 0.0050(9)
    C201 0.0681(17) 0.0443(16) 0.0562(15) 0.0240(13) 0.0073(13) -0.0114(13)
    C211 0.0189(8) 0.0355(12) 0.0734(15) 0.0099(7) 0.0139(9) 0.0137(11)
    C221 0.0342(12) 0.0507(17) 0.130(3) 0.0111(11) 0.0415(15) 0.0396(18)
    N2 0.0226(7) 0.0250(8) 0.0322(7) 0.0090(5) 0.0091(6) 0.0093(6)
    C152 0.0523(12) 0.0318(12) 0.0452(11) 0.0260(9) 0.0247(10) 0.0173(9)
    C162 0.092(2) 0.0358(15) 0.0455(13) 0.0228(13) 0.0204(13) 0.0021(11)
    C172 0.0224(8) 0.0306(11) 0.0472(11) 0.0112(7) 0.0141(8) 0.0138(9)
    C182 0.0364(11) 0.0413(14) 0.0671(15) 0.0133(9) 0.0270(10) 0.0289(11)
    C192 0.0217(8) 0.0470(14) 0.0375(10) 0.0022(8) 0.0065(7) 0.0133(9)
    C202 0.0623(16) 0.0413(15) 0.0414(12) -0.0055(11) 0.0102(11) 0.0039(11)
    C212 0.0404(10) 0.0274(11) 0.0404(10) 0.0141(8) 0.0147(8) 0.0153(8)
    C222 0.0690(17) 0.0512(17) 0.0658(16) 0.0214(13) 0.0411(14) 0.0325(13)
_geom_special_details
;
All e.s.d.'s (except the e.s.d. in the dihedral angle between two l.s. planes)
are estimated using the full covariance matrix. The cell e.s.d.'s are taken
into account individually in the estimation of e.s.d.'s in distances, angles
and torsion angles; correlations between e.s.d.'s in cell parameters are only
used when they are defined by crystal symmetry. An approximate (isotropic)
treatment of cell e.s.d.'s is used for estimating e.s.d.'s involving l.s.
planes.
;
loop_
    _geom_bond_atom_site_label_1
    _geom_bond_atom_site_label_2
    _geom_bond_site_symmetry_2
    _geom_bond_distance
    _geom_bond_publ_flag
    Tc1 C21 . 1.9045(18) yes
    Tc1 C31 . 1.913(2) yes
    Tc1 C11 . 1.916(2) yes
    Tc1 O41 . 2.1293(12) yes
    Tc1 N51 . 2.1778(15) yes
    Tc1 Cl1 . 2.4822(6) yes
    Tc2 C22 . 1.9060(19) yes
    Tc2 C32 . 1.907(2) yes
    Tc2 C12 . 1.913(2) yes
    Tc2 O42 . 2.1317(12) yes
    Tc2 N52 . 2.1714(15) yes
    Tc2 Cl2 . 2.4980(6) yes
    C11 O11 . 1.145(2) ?
    C21 O21 . 1.142(2) ?
    C31 O31 . 1.128(3) ?
    O41 C141 . 1.286(2) ?
    O51 C141 . 1.227(2) ?
    C41 N51 . 1.3363(19) ?
    C41 C131 . 1.424(2) ?
    C41 C141 . 1.530(2) ?
    N51 C61 . 1.366(2) ?
    C61 C71 . 1.362(2) ?
    C61 H61 . 0.9500 ?
    C71 C81 . 1.415(2) ?
    C71 H71 . 0.9500 ?
    C81 C91 . 1.418(2) ?
    C81 C131 . 1.428(2) ?
    C91 C101 . 1.368(3) ?
    C91 H91 . 0.9500 ?
    C101 C111 . 1.407(3) ?
    C101 H101 . 0.9500 ?
    C111 C121 . 1.375(2) ?
    C111 H111 . 0.9500 ?
    C121 C131 . 1.427(2) ?
    C121 H121 . 0.9500 ?
    C12 O12 . 1.142(3) ?
    C22 O22 . 1.141(2) ?
    C32 O32 . 1.133(3) ?
    O42 C142 . 1.284(2) ?
    O52 C142 . 1.224(2) ?
    C42 N52 . 1.333(2) ?
    C42 C132 . 1.427(2) ?
    C42 C142 . 1.534(2) ?
    N52 C62 . 1.370(2) ?
    C62 C72 . 1.361(2) ?
    C62 H62 . 0.9500 ?
    C72 C82 . 1.416(2) ?
    C72 H72 . 0.9500 ?
    C82 C92 . 1.418(2) ?
    C82 C132 . 1.425(2) ?
    C92 C102 . 1.360(3) ?
    C92 H92 . 0.9500 ?
    C102 C112 . 1.405(3) ?
    C102 H102 . 0.9500 ?
    C112 C122 . 1.375(3) ?
    C112 H112 . 0.9500 ?
    C122 C132 . 1.423(2) ?
    C122 H122 . 0.9500 ?
    N1 C171 . 1.515(3) ?
    N1 C211 . 1.517(2) ?
    N1 C191 . 1.521(2) ?
    N1 C151 . 1.525(2) ?
    C151 C161 . 1.513(3) ?
    C151 H15A . 0.9900 ?
    C151 H15B . 0.9900 ?
    C161 H16A . 0.9800 ?
    C161 H16B . 0.9800 ?
    C161 H16C . 0.9800 ?
    C171 C181 . 1.517(3) ?
    C171 H17A . 0.9900 ?
    C171 H17B . 0.9900 ?
    C181 H18A . 0.9800 ?
    C181 H18B . 0.9800 ?
    C181 H18C . 0.9800 ?
    C191 C201 . 1.514(3) ?
    C191 H19A . 0.9900 ?
    C191 H19B . 0.9900 ?
    C201 H20A . 0.9800 ?
    C201 H20B . 0.9800 ?
    C201 H20C . 0.9800 ?
    C211 C221 . 1.508(4) ?
    C211 H21A . 0.9900 ?
    C211 H21B . 0.9900 ?
    C221 H22A . 0.9800 ?
    C221 H22B . 0.9800 ?
    C221 H22C . 0.9800 ?
    N2 C212 . 1.516(3) ?
    N2 C152 . 1.520(3) ?
    N2 C192 . 1.521(2) ?
    N2 C172 . 1.521(2) ?
    C152 C162 . 1.515(3) ?
    C152 H15C . 0.9900 ?
    C152 H15D . 0.9900 ?
    C162 H16D . 0.9800 ?
    C162 H16E . 0.9800 ?
    C162 H16F . 0.9800 ?
    C172 C182 . 1.512(3) ?
    C172 H17C . 0.9900 ?
    C172 H17D . 0.9900 ?
    C182 H18D . 0.9800 ?
    C182 H18E . 0.9800 ?
    C182 H18F . 0.9800 ?
    C192 C202 . 1.510(3) ?
    C192 H19C . 0.9900 ?
    C192 H19D . 0.9900 ?
    C202 H20D . 0.9800 ?
    C202 H20E . 0.9800 ?
    C202 H20F . 0.9800 ?
    C212 C222 . 1.509(3) ?
    C212 H21C . 0.9900 ?
    C212 H21D . 0.9900 ?
    C222 H22D . 0.9800 ?
    C222 H22E . 0.9800 ?
    C222 H22F . 0.9800 ?
loop_
    _geom_angle_atom_site_label_1
    _geom_angle_atom_site_label_2
    _geom_angle_atom_site_label_3
    _geom_angle_site_symmetry_1
    _geom_angle_site_symmetry_3
    _geom_angle
    _geom_angle_publ_flag
    C21 Tc1 C31 . . 89.43(9) ?
    C21 Tc1 C11 . . 87.48(8) ?
    C31 Tc1 C11 . . 89.41(9) ?
    C21 Tc1 O41 . . 172.44(6) n
    C31 Tc1 O41 . . 94.13(7) ?
    C11 Tc1 O41 . . 99.20(6) ?
    C21 Tc1 N51 . . 98.23(7) ?
    C31 Tc1 N51 . . 96.33(7) ?
    C11 Tc1 N51 . . 171.91(6) n
    O41 Tc1 N51 . . 74.77(5) ?
    C21 Tc1 Cl1 . . 92.04(7) ?
    C31 Tc1 Cl1 . . 178.38(6) n
    C11 Tc1 Cl1 . . 89.97(6) ?
    O41 Tc1 Cl1 . . 84.49(4) ?
    N51 Tc1 Cl1 . . 84.14(4) ?
    C22 Tc2 C32 . . 90.02(10) ?
    C22 Tc2 C12 . . 87.83(9) ?
    C32 Tc2 C12 . . 88.76(11) ?
    C22 Tc2 O42 . . 172.46(7) n
    C32 Tc2 O42 . . 93.54(8) ?
    C12 Tc2 O42 . . 98.88(8) ?
    C22 Tc2 N52 . . 98.15(7) ?
    C32 Tc2 N52 . . 96.01(9) ?
    C12 Tc2 N52 . . 172.34(7) n
    O42 Tc2 N52 . . 74.89(5) ?
    C22 Tc2 Cl2 . . 90.81(7) ?
    C32 Tc2 Cl2 . . 179.14(7) n
    C12 Tc2 Cl2 . . 91.51(8) ?
    O42 Tc2 Cl2 . . 85.61(4) ?
    N52 Tc2 Cl2 . . 83.64(4) ?
    O11 C11 Tc1 . . 178.6(2) ?
    O21 C21 Tc1 . . 178.41(18) ?
    O31 C31 Tc1 . . 176.9(2) ?
    C141 O41 Tc1 . . 119.02(10) ?
    N51 C41 C131 . . 121.89(14) ?
    N51 C41 C141 . . 113.66(13) ?
    C131 C41 C141 . . 124.37(13) ?
    C41 N51 C61 . . 119.94(14) ?
    C41 N51 Tc1 . . 115.46(11) ?
    C61 N51 Tc1 . . 123.96(11) ?
    C71 C61 N51 . . 122.38(15) ?
    C71 C61 H61 . . 118.8 ?
    N51 C61 H61 . . 118.8 ?
    C61 C71 C81 . . 119.62(15) ?
    C61 C71 H71 . . 120.2 ?
    C81 C71 H71 . . 120.2 ?
    C71 C81 C91 . . 121.18(15) ?
    C71 C81 C131 . . 118.52(14) ?
    C91 C81 C131 . . 120.28(15) ?
    C101 C91 C81 . . 119.97(17) ?
    C101 C91 H91 . . 120.0 ?
    C81 C91 H91 . . 120.0 ?
    C91 C101 C111 . . 120.04(16) ?
    C91 C101 H101 . . 120.0 ?
    C111 C101 H101 . . 120.0 ?
    C121 C111 C101 . . 121.87(17) ?
    C121 C111 H111 . . 119.1 ?
    C101 C111 H111 . . 119.1 ?
    C111 C121 C131 . . 119.52(16) ?
    C111 C121 H121 . . 120.2 ?
    C131 C121 H121 . . 120.2 ?
    C41 C131 C121 . . 124.19(14) ?
    C41 C131 C81 . . 117.57(14) ?
    C121 C131 C81 . . 118.25(14) ?
    O51 C141 O41 . . 124.48(15) ?
    O51 C141 C41 . . 120.41(15) ?
    O41 C141 C41 . . 115.00(13) ?
    O12 C12 Tc2 . . 178.4(3) ?
    O22 C22 Tc2 . . 177.57(18) ?
    O32 C32 Tc2 . . 177.4(2) ?
    C142 O42 Tc2 . . 119.15(10) ?
    N52 C42 C132 . . 121.81(14) ?
    N52 C42 C142 . . 113.73(14) ?
    C132 C42 C142 . . 124.46(14) ?
    C42 N52 C62 . . 120.06(14) ?
    C42 N52 Tc2 . . 116.62(11) ?
    C62 N52 Tc2 . . 123.11(11) ?
    C72 C62 N52 . . 122.39(15) ?
    C72 C62 H62 . . 118.8 ?
    N52 C62 H62 . . 118.8 ?
    C62 C72 C82 . . 119.44(15) ?
    C62 C72 H72 . . 120.3 ?
    C82 C72 H72 . . 120.3 ?
    C72 C82 C92 . . 120.99(16) ?
    C72 C82 C132 . . 118.75(15) ?
    C92 C82 C132 . . 120.25(16) ?
    C102 C92 C82 . . 119.95(18) ?
    C102 C92 H92 . . 120.0 ?
    C82 C92 H92 . . 120.0 ?
    C92 C102 C112 . . 120.34(18) ?
    C92 C102 H102 . . 119.8 ?
    C112 C102 H102 . . 119.8 ?
    C122 C112 C102 . . 121.54(18) ?
    C122 C112 H112 . . 119.2 ?
    C102 C112 H112 . . 119.2 ?
    C112 C122 C132 . . 119.69(18) ?
    C112 C122 H122 . . 120.2 ?
    C132 C122 H122 . . 120.2 ?
    C122 C132 C82 . . 118.21(16) ?
    C122 C132 C42 . . 124.23(16) ?
    C82 C132 C42 . . 117.55(15) ?
    O52 C142 O42 . . 124.11(16) ?
    O52 C142 C42 . . 120.75(16) ?
    O42 C142 C42 . . 115.12(14) ?
    C171 N1 C211 . . 106.53(15) ?
    C171 N1 C191 . . 111.44(16) ?
    C211 N1 C191 . . 110.81(16) ?
    C171 N1 C151 . . 111.09(15) ?
    C211 N1 C151 . . 111.14(17) ?
    C191 N1 C151 . . 105.93(14) ?
    C161 C151 N1 . . 115.46(17) ?
    C161 C151 H15A . . 108.4 ?
    N1 C151 H15A . . 108.4 ?
    C161 C151 H15B . . 108.4 ?
    N1 C151 H15B . . 108.4 ?
    H15A C151 H15B . . 107.5 ?
    C151 C161 H16A . . 109.5 ?
    C151 C161 H16B . . 109.5 ?
    H16A C161 H16B . . 109.5 ?
    C151 C161 H16C . . 109.5 ?
    H16A C161 H16C . . 109.5 ?
    H16B C161 H16C . . 109.5 ?
    N1 C171 C181 . . 115.07(17) ?
    N1 C171 H17A . . 108.5 ?
    C181 C171 H17A . . 108.5 ?
    N1 C171 H17B . . 108.5 ?
    C181 C171 H17B . . 108.5 ?
    H17A C171 H17B . . 107.5 ?
    C171 C181 H18A . . 109.5 ?
    C171 C181 H18B . . 109.5 ?
    H18A C181 H18B . . 109.5 ?
    C171 C181 H18C . . 109.5 ?
    H18A C181 H18C . . 109.5 ?
    H18B C181 H18C . . 109.5 ?
    C201 C191 N1 . . 115.09(17) ?
    C201 C191 H19A . . 108.5 ?
    N1 C191 H19A . . 108.5 ?
    C201 C191 H19B . . 108.5 ?
    N1 C191 H19B . . 108.5 ?
    H19A C191 H19B . . 107.5 ?
    C191 C201 H20A . . 109.5 ?
    C191 C201 H20B . . 109.5 ?
    H20A C201 H20B . . 109.5 ?
    C191 C201 H20C . . 109.5 ?
    H20A C201 H20C . . 109.5 ?
    H20B C201 H20C . . 109.5 ?
    C221 C211 N1 . . 115.40(17) ?
    C221 C211 H21A . . 108.4 ?
    N1 C211 H21A . . 108.4 ?
    C221 C211 H21B . . 108.4 ?
    N1 C211 H21B . . 108.4 ?
    H21A C211 H21B . . 107.5 ?
    C211 C221 H22A . . 109.5 ?
    C211 C221 H22B . . 109.5 ?
    H22A C221 H22B . . 109.5 ?
    C211 C221 H22C . . 109.5 ?
    H22A C221 H22C . . 109.5 ?
    H22B C221 H22C . . 109.5 ?
    C212 N2 C152 . . 110.98(15) ?
    C212 N2 C192 . . 111.54(16) ?
    C152 N2 C192 . . 105.92(15) ?
    C212 N2 C172 . . 106.74(14) ?
    C152 N2 C172 . . 111.04(16) ?
    C192 N2 C172 . . 110.70(15) ?
    C162 C152 N2 . . 115.38(18) ?
    C162 C152 H15C . . 108.4 ?
    N2 C152 H15C . . 108.4 ?
    C162 C152 H15D . . 108.4 ?
    N2 C152 H15D . . 108.4 ?
    H15C C152 H15D . . 107.5 ?
    C152 C162 H16D . . 109.5 ?
    C152 C162 H16E . . 109.5 ?
    H16D C162 H16E . . 109.5 ?
    C152 C162 H16F . . 109.5 ?
    H16D C162 H16F . . 109.5 ?
    H16E C162 H16F . . 109.5 ?
    C182 C172 N2 . . 115.37(15) ?
    C182 C172 H17C . . 108.4 ?
    N2 C172 H17C . . 108.4 ?
    C182 C172 H17D . . 108.4 ?
    N2 C172 H17D . . 108.4 ?
    H17C C172 H17D . . 107.5 ?
    C172 C182 H18D . . 109.5 ?
    C172 C182 H18E . . 109.5 ?
    H18D C182 H18E . . 109.5 ?
    C172 C182 H18F . . 109.5 ?
    H18D C182 H18F . . 109.5 ?
    H18E C182 H18F . . 109.5 ?
    C202 C192 N2 . . 115.64(18) ?
    C202 C192 H19C . . 108.4 ?
    N2 C192 H19C . . 108.4 ?
    C202 C192 H19D . . 108.4 ?
    N2 C192 H19D . . 108.4 ?
    H19C C192 H19D . . 107.4 ?
    C192 C202 H20D . . 109.5 ?
    C192 C202 H20E . . 109.5 ?
    H20D C202 H20E . . 109.5 ?
    C192 C202 H20F . . 109.5 ?
    H20D C202 H20F . . 109.5 ?
    H20E C202 H20F . . 109.5 ?
    C222 C212 N2 . . 114.95(18) ?
    C222 C212 H21C . . 108.5 ?
    N2 C212 H21C . . 108.5 ?
    C222 C212 H21D . . 108.5 ?
    N2 C212 H21D . . 108.5 ?
    H21C C212 H21D . . 107.5 ?
    C212 C222 H22D . . 109.5 ?
    C212 C222 H22E . . 109.5 ?
    H22D C222 H22E . . 109.5 ?
    C212 C222 H22F . . 109.5 ?
    H22D C222 H22F . . 109.5 ?
    H22E C222 H22F . . 109.5 ?
loop_
    _geom_hbond_atom_site_label_D
    _geom_hbond_atom_site_label_H
    _geom_hbond_atom_site_label_A
    _geom_hbond_site_symmetry_A
    _geom_hbond_distance_DH
    _geom_hbond_distance_HA
    _geom_hbond_distance_DA
    _geom_hbond_angle_DHA
    _geom_hbond_publ_flag
    C151 H15A O51 . 0.99 2.38 3.328(2) 161 yes
    C171 H17A O31 2_766 0.99 2.50 3.482(3) 172 yes
    C191 H19B O41 . 0.99 2.40 3.360(2) 163 yes
    C192 H19C O42 2_666 0.99 2.56 3.507(2) 160 yes
    C192 H19C O52 2_666 0.99 2.44 3.221(2) 136 yes
    C202 H20E Cl1 1_545 0.98 2.81 3.786(3) 177 yes
    C221 H22A Cl1 1_655 0.98 2.77 3.652(2) 151 yes
