# Supplementary material for: Tetra­ethyl­ammonium tricarbonyl­chlorido(isoquinoline-1-carboxyl­ato-κ2 N,O)technetate(I)
Source: Acta Crystallogr Sect E Struct Rep Online. 2008 Aug 30;64(Pt 9):m1213–4. doi: 10.1107/S160053680802713X (PMC2960740; doi:10.1107/S160053680802713X)
Supplement: Supplementary file 2 [file e-64-m1213-Isup2.hkl]

# 
# h,k,l, Fc-squared, Fo-squared, sigma(Fo-squared) and status flag 
# 
data_I
_shelx_title '  RA2311' 
_shelx_refln_list_code          4 
_shelx_F_calc_maximum      217.67 
_exptl_crystal_F_000      1064.00 
_reflns_d_resolution_high  0.7036 
 
loop_ 
 _symmetry_equiv_pos_as_xyz 
 'x, y, z' 
 '-x, -y, -z' 
 
_cell_length_a    11.7657 
_cell_length_b    12.7481 
_cell_length_c    17.1855 
_cell_angle_alpha 102.878 
_cell_angle_beta  109.624 
_cell_angle_gamma  99.052 
 
_shelx_F_squared_multiplier     1.000 
 
loop_ 
 _refln_index_h 
 _refln_index_k 
 _refln_index_l 
 _refln_F_squared_calc 
 _refln_F_squared_meas 
 _refln_F_squared_sigma 
 _refln_observed_status 
   2   0   0    19434.75    16368.33    110.23 o 
   3   0   0       60.96       53.38     17.14 o 
   4   0   0     1775.28     1716.32     27.82 o 
   5   0   0      245.15      239.62     18.80 o 
   6   0   0    10439.48     9049.86     50.30 o 
   7   0   0      304.51      332.91     18.65 o 
   8   0   0     1482.70     1404.78     26.51 o 
   9   0   0       46.57       45.11     14.67 o 
  10   0   0       46.56       46.72     17.94 o 
  11   0   0      117.09      128.07     21.27 o 
  12   0   0     1221.53     1177.82     22.03 o 
  13   0   0       20.66       11.29     20.61 o 
  14   0   0      100.95       97.88     29.59 o 
  15   0   0      172.94      137.95     34.27 o 
 -15   1   0        8.89       30.85     23.24 o 
 -14   1   0      218.21      218.50     25.30 o 
 -13   1   0     1045.45     1101.81     24.19 o 
 -12   1   0       12.73        5.59     17.14 o 
 -11   1   0      729.41      731.45     22.33 o 
 -10   1   0      111.38      126.11     19.10 o 
  -9   1   0     2526.83     2548.93     28.48 o 
  -8   1   0      131.18      119.25     20.06 o 
  -7   1   0    11119.50    10703.38     54.79 o 
  -6   1   0       62.64       64.72     13.81 o 
  -5   1   0     3130.11     2733.41     33.92 o 
  -4   1   0       24.64       38.21     15.02 o 
  -3   1   0    14741.93    13643.64     85.74 o 
  -2   1   0       97.75       85.84     21.37 o 
   1   1   0     2832.56     2399.99     58.97 o 
   2   1   0      125.24      115.57     23.94 o 
   3   1   0     3066.26     2708.81     38.76 o 
   4   1   0      293.53      295.26     20.06 o 
   5   1   0     7017.66     6264.64     44.15 o 
   6   1   0        3.00        2.57     16.03 o 
   7   1   0     5343.25     5262.78     39.11 o 
   8   1   0      120.28      121.82     21.17 o 
   9   1   0     1164.33     1097.07     22.63 o 
  10   1   0       11.87       14.11     18.09 o 
  11   1   0     2039.74     2110.68     25.96 o 
  12   1   0       68.70       59.12     20.77 o 
  13   1   0      398.55      395.11     20.06 o 
  14   1   0       90.52       81.85     29.38 o 
 -15   2   0       44.41       45.06     26.81 o 
 -14   2   0     1407.87     1440.01     27.97 o 
 -13   2   0        0.19      -25.76     25.76 o 
 -12   2   0     2214.36     2261.73     29.18 o 
 -11   2   0       65.93       98.84     22.48 o 
 -10   2   0      293.05      282.16     16.53 o 
  -9   2   0      223.09      206.45     15.07 o 
  -8   2   0     5737.49     5337.02     37.30 o 
  -7   2   0        6.19        7.36     19.66 o 
  -6   2   0     3699.73     2938.80     30.59 o 
  -5   2   0      199.56      181.95     14.36 o 
  -4   2   0     3262.26     3069.95     37.90 o 
  -3   2   0     1276.53     1166.53     31.85 o 
  -1   2   0       15.58       13.36     25.81 o 
   1   2   0      926.27      840.77     36.69 o 
   2   2   0      576.08      497.73     24.04 o 
   3   2   0      752.73      700.05     23.34 o 
   4   2   0     1917.75     1846.72     30.29 o 
   5   2   0      101.93      108.32     16.53 o 
   6   2   0      391.73      337.60     18.15 o 
   7   2   0       68.89       61.95     16.89 o 
   8   2   0      624.61      603.63     20.21 o 
   9   2   0        2.88      -15.22     15.22 o 
  10   2   0     4387.51     4275.49     33.97 o 
  11   2   0       87.43       82.41     15.37 o 
  12   2   0     1845.33     1991.17     29.74 o 
  13   2   0       33.44       22.33     20.67 o 
  14   2   0        6.25       17.39     26.66 o 
 -15   3   0      460.96      466.58     29.08 o 
 -14   3   0       96.53      107.21     24.60 o 
 -13   3   0     1814.13     1898.48     30.49 o 
 -12   3   0      132.08      134.68     18.75 o 
 -11   3   0      513.19      571.92     25.10 o 
 -10   3   0      365.94      377.52     20.82 o 
  -9   3   0     3485.57     3244.64     31.40 o 
  -8   3   0       64.49       47.38     19.15 o 
  -7   3   0     1275.52     1066.93     21.52 o 
  -6   3   0     1502.09     1401.30     24.75 o 
  -5   3   0     3402.84     3196.66     37.35 o 
  -4   3   0     2835.45     2689.25     36.79 o 
  -3   3   0       55.72       68.65     14.67 o 
  -2   3   0     1766.77     1753.07     42.59 o 
  -1   3   0     1229.39     1242.74     44.46 o 
   0   3   0      832.79      751.46     38.00 o 
   1   3   0     4289.76     3663.69     55.95 o 
   2   3   0     4085.89     3676.14     47.33 o 
   3   3   0    11690.84    10771.78     66.58 o 
   4   3   0        7.52       12.05     13.76 o 
   5   3   0     3105.59     2888.90     30.95 o 
   6   3   0       28.08       19.46     13.61 o 
   7   3   0      938.54      920.56     21.52 o 
   8   3   0       49.41       50.96     15.47 o 
   9   3   0     6080.08     6136.31     41.43 o 
  10   3   0      115.32      112.75     22.13 o 
  11   3   0     2556.55     2642.93     30.44 o 
  12   3   0       20.13       17.74     20.51 o 
  13   3   0      184.71      150.40     29.69 o 
  14   3   0        0.14       10.64     26.41 o 
 -15   4   0        6.19        1.56     32.61 o 
 -14   4   0      993.92     1008.56     29.69 o 
 -13   4   0      296.99      276.11     20.51 o 
 -12   4   0     1013.25     1019.40     21.87 o 
 -11   4   0      946.56      939.46     21.77 o 
 -10   4   0      181.57      209.68     16.53 o 
  -9   4   0       41.19       44.35     13.10 o 
  -8   4   0     1591.48     1507.65     27.22 o 
  -7   4   0     2591.44     2538.90     30.65 o 
  -6   4   0     3199.65     3034.36     32.96 o 
  -5   4   0     6231.29     5786.77     47.48 o 
  -4   4   0     2634.35     2445.20     37.40 o 
  -3   4   0       10.89       22.68     18.60 o 
  -2   4   0     1514.13     1738.05     40.47 o 
  -1   4   0      441.89      493.90     29.54 o 
   0   4   0     2507.84     2574.89     51.56 o 
   1   4   0     4337.95     4198.57     55.34 o 
   2   4   0    35567.17    35221.06    130.19 o 
   3   4   0     1672.93     1514.61     27.22 o 
   4   4   0     9273.86     8161.71     52.17 o 
   5   4   0      142.23      138.86     20.26 o 
   6   4   0        0.88        5.80     15.17 o 
   7   4   0        7.35       14.92     14.82 o 
   8   4   0     6449.85     5971.29     39.47 o 
   9   4   0        1.18        4.69     21.72 o 
  10   4   0     3807.67     3947.26     37.65 o 
  11   4   0       59.47       60.48     20.82 o 
  12   4   0      940.81      990.87     26.21 o 
  13   4   0       89.33       67.99     23.64 o 
 -15   5   0      109.64       89.52     27.32 o 
 -14   5   0      152.63      157.26     21.52 o 
 -13   5   0      250.87      255.34     19.96 o 
 -12   5   0     1119.73     1115.47     24.80 o 
 -11   5   0        4.48       13.76     22.43 o 
 -10   5   0      573.88      548.23     17.24 o 
  -9   5   0     2110.67     2114.66     27.27 o 
  -8   5   0      303.84      303.22     21.17 o 
  -7   5   0      934.58      973.13     23.19 o 
  -6   5   0     3862.09     3871.91     40.57 o 
  -5   5   0     5936.01     5629.06     46.07 o 
  -4   5   0     2486.09     2378.72     36.59 o 
  -3   5   0     5331.38     5254.71     55.34 o 
  -2   5   0      138.71      164.06     20.92 o 
  -1   5   0      815.31      886.39     32.76 o 
   0   5   0     1251.63     1224.49     35.33 o 
   1   5   0    14647.75    15276.09     95.41 o 
   2   5   0     5339.07     5232.39     51.97 o 
   3   5   0    23012.81    20183.18     88.15 o 
   4   5   0      570.99      502.97     19.35 o 
   5   5   0     3746.44     3695.45     34.48 o 
   6   5   0      449.49      435.43     16.94 o 
   7   5   0      984.19      913.20     21.32 o 
   8   5   0      260.84      278.22     23.29 o 
   9   5   0     4008.30     3898.32     33.92 o 
  10   5   0        1.42        0.55     21.17 o 
  11   5   0      832.06      824.90     29.33 o 
  12   5   0       21.20       13.61     20.26 o 
  13   5   0       62.81       49.65     26.86 o 
 -15   6   0       64.68       64.42     26.86 o 
 -14   6   0      187.85      149.90     21.87 o 
 -13   6   0     1007.91     1050.20     26.31 o 
 -12   6   0        0.11       -2.22     21.67 o 
 -11   6   0      859.39      875.35     23.49 o 
 -10   6   0      961.73     1034.37     28.33 o 
  -9   6   0      183.78      181.65     17.64 o 
  -8   6   0     1190.07     1184.12     26.26 o 
  -7   6   0     2943.41     2893.28     35.28 o 
  -6   6   0     2460.80     2466.57     35.53 o 
  -5   6   0     2129.78     2146.36     34.78 o 
  -4   6   0     5428.18     5204.41     49.75 o 
  -3   6   0       68.07       63.86     18.75 o 
  -2   6   0     6102.13     6292.87     65.42 o 
  -1   6   0      567.61      527.67     26.46 o 
   0   6   0       53.00       41.43     18.65 o 
   1   6   0     4535.27     4552.45     52.37 o 
   2   6   0     8749.63     8196.03     61.49 o 
   3   6   0      114.85       86.69     18.90 o 
   4   6   0    14751.28    14318.99     69.71 o 
   5   6   0     2288.70     2244.85     31.96 o 
   6   6   0       85.71       92.54     16.13 o 
   7   6   0      612.98      572.38     19.61 o 
   8   6   0     3541.96     3566.92     35.13 o 
   9   6   0        1.57       -0.96     15.02 o 
  10   6   0     1509.41     1622.12     32.51 o 
  11   6   0      203.41      183.52     22.43 o 
  12   6   0       53.64       75.71     20.51 o 
 -15   7   0       62.02       38.71     33.11 o 
 -14   7   0      562.85      590.07     26.56 o 
 -13   7   0      100.91      103.58     18.45 o 
 -12   7   0      827.44      969.10     29.28 o 
 -11   7   0     1508.66     1548.28     27.12 o 
 -10   7   0     1075.21     1086.89     26.06 o 
  -9   7   0     2866.90     2842.38     32.26 o 
  -8   7   0     1808.90     1850.09     30.54 o 
  -7   7   0      181.08      187.60     15.73 o 
  -6   7   0     1279.89     1301.91     28.98 o 
  -5   7   0     3930.94     3661.12     41.99 o 
  -4   7   0       34.48       25.76     22.18 o 
  -3   7   0     4151.39     4158.40     51.26 o 
  -2   7   0     1825.53     2005.59     41.38 o 
  -1   7   0      132.26      144.91     24.14 o 
   0   7   0       74.36       66.68     21.22 o 
   1   7   0      167.36      129.94     21.87 o 
   2   7   0        0.33        5.34     18.60 o 
   3   7   0     8123.25     8277.08     58.22 o 
   4   7   0     2122.11     2141.47     33.11 o 
   5   7   0     2179.13     2113.75     32.01 o 
   6   7   0     2096.81     1946.61     28.63 o 
   7   7   0      258.07      253.73     18.15 o 
   8   7   0       35.32       37.95     21.67 o 
   9   7   0     1133.11     1172.53     26.81 o 
  10   7   0      223.65      204.28     26.01 o 
  11   7   0      198.54      227.22     25.00 o 
  12   7   0      382.18      347.13     29.94 o 
 -15   8   0       19.83        6.20     26.51 o 
 -14   8   0       21.18       12.80     23.59 o 
 -13   8   0      274.38      261.54     19.61 o 
 -12   8   0      453.59      451.71     23.29 o 
 -11   8   0      466.87      413.30     19.46 o 
 -10   8   0     1017.63     1060.78     29.44 o 
  -9   8   0      232.15      238.36     19.66 o 
  -8   8   0       34.25       33.37     20.46 o 
  -7   8   0     1480.36     1546.87     29.59 o 
  -6   8   0     2216.95     2245.86     32.21 o 
  -5   8   0      169.14      178.23     18.70 o 
  -4   8   0     8765.89     9016.29     67.94 o 
  -3   8   0     5166.30     5171.75     58.87 o 
  -2   8   0     5555.16     5669.63     65.68 o 
  -1   8   0     2336.70     2225.80     43.65 o 
   0   8   0      120.50      145.31     21.37 o 
   1   8   0        0.80       20.82     20.21 o 
   2   8   0     1398.26     1447.42     31.60 o 
   3   8   0     1177.97     1190.97     29.18 o 
   4   8   0      598.35      566.83     20.87 o 
   5   8   0     4885.32     4711.82     40.47 o 
   6   8   0      209.62      183.42     20.97 o 
   7   8   0      814.73      784.17     21.17 o 
   8   8   0      899.27      857.00     20.87 o 
   9   8   0       14.23        7.66     20.31 o 
  10   8   0       35.15       38.81     20.72 o 
  11   8   0      769.96      859.37     37.20 o 
 -15   9   0        1.70       -5.09     23.54 o 
 -14   9   0      147.94      119.66     21.42 o 
 -13   9   0      176.29      186.59     25.05 o 
 -12   9   0       23.79       19.66     18.30 o 
 -11   9   0      817.80      824.39     24.04 o 
 -10   9   0      239.70      237.55     18.15 o 
  -9   9   0     1560.48     1464.86     26.21 o 
  -8   9   0     2097.43     2105.48     32.66 o 
  -7   9   0      397.13      394.35     23.29 o 
  -6   9   0      959.97      979.63     27.62 o 
  -5   9   0      369.38      347.98     23.84 o 
  -4   9   0     1984.97     2101.55     38.21 o 
  -3   9   0       54.26       63.61     24.09 o 
  -2   9   0     3364.80     3446.76     49.70 o 
  -1   9   0      365.18      382.81     25.71 o 
   0   9   0      672.02      615.12     26.56 o 
   1   9   0       19.19       23.54     19.81 o 
   2   9   0      214.71      223.39     21.57 o 
   3   9   0       20.78       23.54     17.09 o 
   4   9   0     3313.17     3277.05     39.52 o 
   5   9   0      191.76      183.42     26.26 o 
   6   9   0     1139.73     1140.02     27.87 o 
   7   9   0      671.12      683.01     23.69 o 
   8   9   0       44.47       44.10     19.61 o 
   9   9   0       28.04       41.18     29.38 o 
  10   9   0      512.96      584.32     34.12 o 
  11   9   0      198.17      141.93     24.90 o 
 -14  10   0        8.19       -1.81     23.49 o 
 -13  10   0       36.93       22.33     24.70 o 
 -12  10   0      144.28      131.15     19.41 o 
 -11  10   0      347.74      405.84     28.38 o 
 -10  10   0       16.48       23.99     22.33 o 
  -9  10   0     1740.90     1800.40     33.62 o 
  -8  10   0       22.64       32.16     19.81 o 
  -7  10   0     1724.42     1731.14     31.75 o 
  -6  10   0      750.55      742.13     26.86 o 
  -5  10   0      818.71      839.81     28.63 o 
  -4  10   0     1935.51     1891.02     38.76 o 
  -3  10   0     7318.23     7661.96     68.60 o 
  -2  10   0        2.75        4.59     24.19 o 
  -1  10   0     2862.90     2732.40     47.08 o 
   0  10   0      602.11      597.33     26.76 o 
   1  10   0       98.99       90.32     19.86 o 
   2  10   0        6.73       11.95     16.18 o 
   3  10   0      840.59      940.62     30.14 o 
   4  10   0     1462.91     1429.73     33.37 o 
   5  10   0     2006.57     1982.40     33.57 o 
   6  10   0     1821.50     1753.87     31.30 o 
   7  10   0       19.04       17.69     22.53 o 
   8  10   0      601.03      598.49     31.55 o 
   9  10   0      645.36      659.88     28.43 o 
  10  10   0       38.97       38.61     25.86 o 
 -14  11   0      128.16      134.17     34.27 o 
 -13  11   0       21.57       16.43     24.45 o 
 -12  11   0      326.22      336.39     25.45 o 
 -11  11   0        0.84       17.79     25.96 o 
 -10  11   0     1501.23     1648.08     35.18 o 
  -9  11   0      167.91      164.57     19.91 o 
  -8  11   0      819.12      815.02     25.96 o 
  -7  11   0        1.95       12.25     24.50 o 
  -6  11   0      255.97      254.38     26.61 o 
  -5  11   0        2.29        7.36     20.61 o 
  -4  11   0     1956.92     2015.87     39.42 o 
  -3  11   0      901.03      956.60     32.36 o 
  -2  11   0     3446.81     3135.17     47.63 o 
  -1  11   0     1280.63     1233.97     33.32 o 
   0  11   0      360.83      356.45     26.26 o 
   1  11   0      332.63      320.87     25.55 o 
   2  11   0      616.97      627.01     28.38 o 
   3  11   0       32.43       33.32     23.94 o 
   4  11   0     2228.22     2154.48     35.23 o 
   5  11   0      685.07      727.57     31.65 o 
   6  11   0        3.33       -5.29     26.71 o 
   7  11   0     1043.52     1062.50     35.43 o 
   8  11   0      447.96      465.87     29.59 o 
   9  11   0       48.11       67.79     26.71 o 
 -13  12   0      105.33       78.18     28.53 o 
 -12  12   0       34.54       24.70     21.42 o 
 -11  12   0      706.10      720.71     30.14 o 
 -10  12   0       39.37       51.61     21.32 o 
  -9  12   0      759.93      819.25     27.47 o 
  -8  12   0      158.71      156.70     24.55 o 
  -7  12   0      831.36      862.90     31.20 o 
  -6  12   0      155.80      158.22     29.23 o 
  -5  12   0      874.43     1001.00     35.58 o 
  -4  12   0       11.48        7.86     25.35 o 
  -3  12   0     1615.01     1658.11     39.92 o 
  -2  12   0      567.59      550.50     30.54 o 
  -1  12   0      262.70      256.65     26.46 o 
   0  12   0      589.34      583.47     31.25 o 
   1  12   0      522.15      531.00     28.12 o 
   2  12   0        3.95        8.67     23.19 o 
   3  12   0      461.04      441.18     26.36 o 
   4  12   0      458.92      465.67     26.71 o 
   5  12   0        0.17       -0.55     26.66 o 
   6  12   0      880.22      905.94     28.68 o 
   7  12   0     1042.23      996.32     32.56 o 
   8  12   0      225.85      215.37     36.29 o 
 -13  13   0       65.01       43.80     24.40 o 
 -12  13   0       91.38       83.82     32.11 o 
 -11  13   0        2.64       14.87     29.59 o 
 -10  13   0      371.77      382.41     28.73 o 
  -9  13   0      286.30      278.58     29.13 o 
  -8  13   0      735.27      737.24     32.66 o 
  -7  13   0      264.76      257.16     26.51 o 
  -6  13   0       20.97       27.42     25.30 o 
  -5  13   0        0.34        0.50     24.60 o 
  -4  13   0     1752.38     1777.92     43.75 o 
  -3  13   0      571.96      551.71     29.89 o 
  -2  13   0      632.02      636.09     35.53 o 
  -1  13   0      646.59      633.67     35.69 o 
   0  13   0     2024.74     1947.22     43.85 o 
   1  13   0      373.33      366.23     29.89 o 
   2  13   0     1602.75     1651.61     38.91 o 
   3  13   0       70.71       51.06     26.86 o 
   4  13   0      140.18      140.07     27.57 o 
   5  13   0       44.79       57.21     31.35 o 
   6  13   0      360.65      337.60     34.07 o 
   7  13   0       73.93       78.43     35.58 o 
 -12  14   0        0.12       -6.45     33.72 o 
 -11  14   0      182.62      187.35     30.04 o 
 -10  14   0      102.26       77.37     31.15 o 
  -9  14   0      271.40      247.23     32.61 o 
  -8  14   0       68.73       74.19     27.97 o 
  -7  14   0        8.06        3.43     29.13 o 
  -6  14   0      174.81      176.21     32.51 o 
  -5  14   0      347.80      371.57     34.32 o 
  -4  14   0        2.61        5.14     32.76 o 
  -3  14   0      245.38      231.55     35.18 o 
  -2  14   0       38.77       32.71     34.17 o 
  -1  14   0      839.31      836.14     39.42 o 
   0  14   0       91.19       87.15     31.96 o 
   1  14   0     1238.96     1216.98     38.00 o 
   2  14   0        5.34        2.92     26.16 o 
   3  14   0      325.64      339.87     36.19 o 
   4  14   0       26.47       16.53     30.80 o 
   5  14   0      258.64      235.13     32.81 o 
   6  14   0        0.51       -1.51     28.07 o 
 -11  15   0        6.53        2.67     34.37 o 
 -10  15   0      101.62       75.71     35.58 o 
  -9  15   0        0.04       -2.17     31.60 o 
  -8  15   0       58.15       59.02     32.81 o 
  -7  15   0       13.44       19.71     32.86 o 
  -6  15   0      155.38      157.71     35.94 o 
  -5  15   0       17.19       17.24     32.51 o 
  -4  15   0     1204.83     1129.48     44.66 o 
  -3  15   0        5.87        5.44     32.26 o 
  -2  15   0       15.55       25.71     35.08 o 
  -1  15   0        6.04        9.43     33.01 o 
   0  15   0     1229.38     1198.99     45.26 o 
   1  15   0        3.01        8.37     33.01 o 
   2  15   0     1065.51     1036.64     39.47 o 
   3  15   0       12.15        5.39     32.41 o 
   4  15   0        0.02       -0.71     33.97 o 
  -9  16   0       62.36       73.64     40.83 o 
  -8  16   0        9.40        9.53     36.29 o 
  -7  16   0       96.09       96.12     40.57 o 
  -6  16   0       37.92       24.40     37.70 o 
  -5  16   0     1222.17     1098.43     51.06 o 
  -4  16   0      136.25      119.81     41.48 o 
  -3  16   0       94.72       64.72     43.35 o 
  -2  16   0       32.91       29.64     42.54 o 
  -1  16   0      425.04      425.85     42.54 o 
   0  16   0       13.99       14.72     36.34 o 
   1  16   0     1357.50     1334.22     54.79 o 
   2  16   0       10.44        9.98     37.50 o 
  -7  17   0       18.32        8.97     43.04 o 
  -6  17   0     1601.08     1371.06     69.86 o 
   7 -17   1       30.18       22.13     54.28 o 
  -3 -16   1      570.85      529.08     48.19 o 
  -2 -16   1       15.40       18.15     44.35 o 
  -1 -16   1       22.89       14.36     44.56 o 
   5 -16   1        8.91        6.30     56.96 o 
   6 -16   1       10.75       15.68     39.87 o 
   7 -16   1      337.72      302.32     43.40 o 
   8 -16   1        7.69        2.22     36.64 o 
   9 -16   1      112.54      121.57     36.95 o 
  -5 -15   1       25.07       12.65     35.43 o 
  -4 -15   1      463.64      436.19     41.58 o 
  -3 -15   1       83.60       84.53     37.55 o 
  -2 -15   1       25.90       25.86     36.90 o 
  -1 -15   1       77.32       78.93     37.85 o 
   0 -15   1     1626.28     1404.43     53.12 o 
   1 -15   1      160.94      145.82     44.51 o 
   2 -15   1      852.35      818.44     59.68 o 
   3 -15   1        6.97        2.92     40.93 o 
   4 -15   1      180.62      149.09     39.52 o 
   5 -15   1       69.82       54.59     33.32 o 
   6 -15   1     1952.66     1875.60     53.63 o 
   7 -15   1       98.25       91.43     31.85 o 
   8 -15   1      827.02      822.22     44.05 o 
   9 -15   1       36.25       30.09     31.35 o 
  10 -15   1        0.62        2.72     34.58 o 
  11 -15   1       28.95       20.36     34.48 o 
  -6 -14   1      111.61      101.51     36.19 o 
  -5 -14   1      673.38      643.85     36.49 o 
  -4 -14   1        0.24       -2.67     30.04 o 
  -3 -14   1       24.27       20.92     26.01 o 
  -2 -14   1      119.79      123.89     27.47 o 
  -1 -14   1     2080.74     1943.74     47.83 o 
   0 -14   1      339.63      305.90     34.32 o 
   1 -14   1     1522.27     1516.27     50.15 o 
   2 -14   1        1.47       -0.10     30.90 o 
   3 -14   1       39.17       37.00     29.03 o 
   4 -14   1       76.32       63.56     29.44 o 
   5 -14   1     1495.80     1471.57     48.79 o 
   6 -14   1      117.06       99.75     30.75 o 
   7 -14   1     2194.27     2247.27     51.86 o 
   8 -14   1       42.09       42.14     27.32 o 
   9 -14   1      692.55      738.40     35.58 o 
  10 -14   1       31.09       25.40     30.44 o 
  11 -14   1       76.69       85.53     34.22 o 
  12 -14   1       34.93       29.33     27.97 o 
  -7 -13   1      212.22      181.70     32.41 o 
  -6 -13   1     1144.43     1147.78     36.09 o 
  -5 -13   1        0.24        5.44     30.90 o 
  -4 -13   1      112.88       92.89     27.42 o 
  -3 -13   1       28.23       33.97     26.41 o 
  -2 -13   1     1249.37     1181.80     35.84 o 
  -1 -13   1      296.70      291.63     32.16 o 
   0 -13   1     3091.21     3104.02     56.10 o 
   1 -13   1       20.11       20.77     27.72 o 
   2 -13   1     1402.06     1299.39     43.90 o 
   3 -13   1        0.36       -2.42     28.02 o 
   4 -13   1      655.52      611.54     34.88 o 
   5 -13   1       81.55       95.72     31.30 o 
   6 -13   1     2692.43     2734.26     48.64 o 
   7 -13   1        9.72        7.61     26.51 o 
   8 -13   1     1231.25     1289.61     36.59 o 
   9 -13   1       42.80       44.51     27.17 o 
  10 -13   1        0.16       -5.59     25.96 o 
  11 -13   1       15.20       23.49     29.79 o 
  12 -13   1      236.95      216.73     35.48 o 
  13 -13   1       88.85      149.24     37.55 o 
  -8 -12   1      241.81      216.43     29.49 o 
  -7 -12   1     2671.59     2979.17     46.82 o 
  -6 -12   1       51.98       47.63     27.42 o 
  -5 -12   1      645.84      678.47     31.50 o 
  -4 -12   1       28.71       25.96     26.81 o 
  -3 -12   1       32.79       35.48     24.34 o 
  -2 -12   1       68.73       56.80     23.79 o 
  -1 -12   1     1112.76     1168.95     35.99 o 
   0 -12   1      289.62      272.83     28.83 o 
   1 -12   1     1733.87     1737.85     45.97 o 
   2 -12   1      387.89      372.83     33.27 o 
   3 -12   1        7.76       25.91     26.36 o 
   4 -12   1       40.94       35.94     31.80 o 
   5 -12   1     2280.54     2316.67     44.30 o 
   6 -12   1      348.20      352.47     28.18 o 
   7 -12   1     1561.90     1532.55     35.69 o 
   8 -12   1       21.17       32.26     22.73 o 
   9 -12   1       17.78       12.30     27.02 o 
  10 -12   1       53.42       56.60     21.47 o 
  11 -12   1      203.85      207.66     28.23 o 
  12 -12   1       57.40       42.84     30.04 o 
  13 -12   1      167.72      160.48     27.72 o 
  -9 -11   1      184.94      151.61     28.33 o 
  -8 -11   1     1687.06     1783.46     37.80 o 
  -7 -11   1       18.17       28.28     20.82 o 
  -6 -11   1      866.02      878.78     27.42 o 
  -5 -11   1      491.89      493.60     26.71 o 
  -4 -11   1        5.55       12.05     23.39 o 
  -3 -11   1      420.39      409.47     26.92 o 
  -2 -11   1     1733.41     1774.84     38.61 o 
  -1 -11   1      144.98      160.84     21.32 o 
   0 -11   1     3019.96     2924.38     48.49 o 
   1 -11   1      921.23      865.07     32.01 o 
   2 -11   1      308.10      328.53     30.54 o 
   3 -11   1      932.31      939.26     34.63 o 
   4 -11   1     1065.10     1067.89     35.38 o 
   5 -11   1        1.00        9.02     20.46 o 
   6 -11   1      855.78      878.22     31.80 o 
   7 -11   1     1071.03     1055.74     31.96 o 
   8 -11   1      546.22      529.03     26.97 o 
   9 -11   1      806.45      798.69     25.00 o 
  10 -11   1      214.97      222.58     27.57 o 
  11 -11   1        2.29        6.10     20.36 o 
  12 -11   1      278.24      302.72     31.15 o 
  13 -11   1       65.58       53.23     29.99 o 
  14 -11   1       22.72       12.35     33.37 o 
 -10 -10   1      112.28      124.09     34.32 o 
  -9 -10   1      657.44      650.70     28.38 o 
  -8 -10   1        3.58       -4.33     21.98 o 
  -7 -10   1      920.93      954.53     31.15 o 
  -6 -10   1      723.34      744.60     28.02 o 
  -5 -10   1       67.89       71.12     17.69 o 
  -4 -10   1      972.15      943.24     28.33 o 
  -3 -10   1      436.68      425.45     23.69 o 
  -2 -10   1       68.41       67.09     19.71 o 
  -1 -10   1      342.69      327.62     23.49 o 
   0 -10   1     1080.48      990.92     35.03 o 
   1 -10   1      433.24      439.01     28.83 o 
   2 -10   1     2114.36     2131.95     45.92 o 
   3 -10   1     2280.68     2344.50     48.08 o 
   4 -10   1      720.06      723.59     29.38 o 
   5 -10   1     2934.41     2893.79     43.60 o 
   6 -10   1        5.75        9.27     17.09 o 
   7 -10   1      583.92      542.39     21.57 o 
   8 -10   1      458.30      456.40     27.47 o 
   9 -10   1     1428.66     1441.12     28.63 o 
  10 -10   1      367.20      420.21     25.05 o 
  11 -10   1     1088.88     1115.92     28.23 o 
  12 -10   1       59.34       62.00     26.01 o 
  13 -10   1        0.66       -0.71     24.09 o 
  14 -10   1        0.09       15.88     26.51 o 
 -11  -9   1      657.15      645.11     31.25 o 
 -10  -9   1      217.57      233.77     25.81 o 
  -9  -9   1       11.67       25.05     20.21 o 
  -8  -9   1      618.44      617.29     24.34 o 
  -7  -9   1     2330.86     2330.84     34.73 o 
  -6  -9   1      108.48      101.41     17.64 o 
  -5  -9   1     6606.42     6760.25     52.32 o 
  -4  -9   1     1478.38     1458.31     30.65 o 
  -3  -9   1      152.13      141.23     18.40 o 
  -2  -9   1      530.24      562.65     23.69 o 
  -1  -9   1      399.45      394.86     25.81 o 
   0  -9   1     1077.32     1129.93     33.17 o 
   1  -9   1     1343.35     1194.05     38.51 o 
   2  -9   1     2237.08     2365.26     47.38 o 
   3  -9   1     2461.89     2424.03     46.32 o 
   4  -9   1     2240.56     2261.89     39.67 o 
   5  -9   1        0.09        3.98     20.31 o 
   6  -9   1      272.84      252.62     19.15 o 
   7  -9   1     1905.07     1880.89     30.09 o 
   8  -9   1     1800.61     1862.04     31.35 o 
   9  -9   1       72.75       97.78     24.24 o 
  10  -9   1     1895.07     1874.99     30.14 o 
  11  -9   1      432.42      408.06     22.58 o 
  12  -9   1      149.45      166.08     26.61 o 
  13  -9   1       99.84      124.39     23.69 o 
  14  -9   1      164.90      133.62     24.45 o 
 -12  -8   1     1406.47     1395.61     38.36 o 
 -11  -8   1        6.66        7.56     20.31 o 
 -10  -8   1      318.20      294.71     22.53 o 
  -9  -8   1      418.60      424.75     27.17 o 
  -8  -8   1      321.28      322.38     23.29 o 
  -7  -8   1      112.65      110.58     19.35 o 
  -6  -8   1     7200.53     7147.90     52.32 o 
  -5  -8   1     1827.47     1800.04     31.20 o 
  -4  -8   1     2271.36     2231.09     33.37 o 
  -3  -8   1     2373.51     2450.54     37.10 o 
  -2  -8   1       40.57       56.40     21.37 o 
  -1  -8   1      794.47      762.40     28.98 o 
   0  -8   1      609.48      544.71     28.38 o 
   1  -8   1     4214.46     4216.06     61.49 o 
   2  -8   1     2541.39     2572.42     51.66 o 
   3  -8   1     5917.06     5842.36     66.38 o 
   4  -8   1      374.21      379.08     25.60 o 
   5  -8   1     2237.92     2315.01     36.69 o 
   6  -8   1      666.42      745.26     25.35 o 
   7  -8   1      662.33      675.20     21.98 o 
   8  -8   1      332.83      334.83     22.78 o 
   9  -8   1     3204.17     3180.88     36.09 o 
  10  -8   1      111.55      104.23     20.26 o 
  11  -8   1     1473.30     1508.51     30.70 o 
  12  -8   1       53.63       56.55     21.42 o 
  13  -8   1        5.44       -1.56     25.91 o 
  14  -8   1        9.65       -5.95     23.69 o 
  15  -8   1      298.38      292.39     29.13 o 
 -12  -7   1        0.61      -25.25     26.86 o 
 -11  -7   1     1123.78     1132.76     29.79 o 
 -10  -7   1      359.02      353.12     22.53 o 
  -9  -7   1       63.47       71.77     21.22 o 
  -8  -7   1      748.79      735.93     22.78 o 
  -7  -7   1     6474.70     6262.37     45.26 o 
  -6  -7   1       41.32       33.77     14.21 o 
  -5  -7   1     7231.10     6831.67     48.34 o 
  -4  -7   1     4003.50     3988.14     41.88 o 
  -3  -7   1        0.12        9.78     17.29 o 
  -2  -7   1     1495.67     1442.58     32.76 o 
  -1  -7   1     1757.44     1710.58     39.06 o 
   0  -7   1      518.04      584.52     29.38 o 
   1  -7   1     2104.89     2040.31     46.12 o 
   2  -7   1     4445.67     4502.85     60.58 o 
   3  -7   1       29.62       35.03     24.55 o 
   4  -7   1     2095.45     2084.32     37.10 o 
   5  -7   1     1712.83     1563.50     32.06 o 
   6  -7   1      394.28      410.94     18.40 o 
   7  -7   1      877.31      876.51     23.29 o 
   8  -7   1     1924.12     1818.74     30.65 o 
   9  -7   1     1679.75     1660.98     27.07 o 
  10  -7   1     1270.69     1305.89     24.40 o 
  11  -7   1     1256.17     1294.20     26.21 o 
  12  -7   1        4.74        6.65     18.40 o 
  13  -7   1      531.62      537.65     23.19 o 
  14  -7   1      276.97      241.63     25.15 o 
  15  -7   1        2.62       14.92     25.76 o 
 -13  -6   1        0.00        8.17     26.21 o 
 -12  -6   1      685.78      689.97     32.31 o 
 -11  -6   1      230.71      255.14     26.21 o 
 -10  -6   1      720.13      735.58     24.85 o 
  -9  -6   1      210.44      225.50     22.53 o 
  -8  -6   1      239.86      266.48     17.19 o 
  -7  -6   1        0.96       10.89     14.47 o 
  -6  -6   1     4593.77     4376.85     37.60 o 
  -5  -6   1      746.98      767.69     22.18 o 
  -4  -6   1      480.52      411.19     19.05 o 
  -3  -6   1     3920.05     3550.04     43.14 o 
  -2  -6   1     9545.46     9608.58     71.32 o 
  -1  -6   1      279.23      285.73     23.29 o 
   0  -6   1     4772.76     4830.57     66.13 o 
   1  -6   1     1533.61     1508.16     42.44 o 
   2  -6   1        0.04       11.59     18.30 o 
   3  -6   1      946.33      938.76     28.98 o 
   4  -6   1     5682.66     5186.17     50.30 o 
   5  -6   1     1490.52     1446.72     29.13 o 
   6  -6   1     6271.45     6085.26     47.23 o 
   7  -6   1      844.03      805.19     22.23 o 
   8  -6   1        3.56       11.64     19.71 o 
   9  -6   1     2238.75     2196.81     28.63 o 
  10  -6   1      798.89      833.26     27.52 o 
  11  -6   1        8.05       -2.92     22.38 o 
  12  -6   1      903.39      967.99     28.73 o 
  13  -6   1      122.39      135.58     18.75 o 
  14  -6   1      228.04      169.61     22.18 o 
  15  -6   1       88.76       65.17     27.07 o 
 -13  -5   1      646.46      635.23     26.81 o 
 -12  -5   1       19.85       24.29     29.03 o 
 -11  -5   1      408.46      443.95     27.12 o 
 -10  -5   1      185.35      155.80     22.33 o 
  -9  -5   1      385.67      371.32     19.41 o 
  -8  -5   1      136.46      122.38     18.65 o 
  -7  -5   1     1520.39     1447.88     22.93 o 
  -6  -5   1        1.17       -2.72     15.32 o 
  -5  -5   1      101.74      103.02     17.54 o 
  -4  -5   1     4480.17     4352.80     43.25 o 
  -3  -5   1    13067.63    12210.58     72.03 o 
  -2  -5   1      699.56      613.76     26.21 o 
  -1  -5   1    10225.50    10181.05     88.81 o 
   0  -5   1      577.94      576.11     30.75 o 
   1  -5   1     1243.48     1287.44     43.80 o 
   2  -5   1      925.95      966.48     33.17 o 
   3  -5   1     3487.69     3017.33     44.00 o 
   4  -5   1      716.67      683.77     25.35 o 
   5  -5   1    14188.92    13484.67     71.17 o 
   6  -5   1      726.22      695.91     22.18 o 
   7  -5   1     2260.01     2153.87     28.93 o 
   8  -5   1     1009.64     1037.14     22.33 o 
   9  -5   1      777.65      740.67     20.46 o 
  10  -5   1       11.35       15.57     22.38 o 
  11  -5   1     3076.92     3017.43     30.34 o 
  12  -5   1      345.57      374.19     17.74 o 
  13  -5   1      811.97      843.60     23.08 o 
  14  -5   1      390.99      397.93     23.24 o 
  15  -5   1       30.45       46.07     26.46 o 
 -14  -4   1      703.79      644.05     27.67 o 
 -13  -4   1      155.40      153.63     24.19 o 
 -12  -4   1        7.41        7.16     18.20 o 
 -11  -4   1       63.24       84.93     18.15 o 
 -10  -4   1     1124.59     1137.14     24.29 o 
  -9  -4   1       89.14       97.03     18.55 o 
  -8  -4   1        5.28       17.39     15.22 o 
  -7  -4   1       95.61       76.97     15.68 o 
  -6  -4   1      339.76      329.64     21.47 o 
  -5  -4   1      140.29      121.47     15.02 o 
  -4  -4   1     9395.86     8624.36     55.54 o 
  -3  -4   1      859.18      801.61     26.26 o 
  -2  -4   1    29503.67    28640.10    127.87 o 
  -1  -4   1      236.71      225.65     23.69 o 
   0  -4   1     1836.90     1670.15     52.77 o 
   1  -4   1       45.29       77.87     22.13 o 
   2  -4   1      693.25      746.92     31.35 o 
   3  -4   1        8.64        6.05     15.52 o 
   4  -4   1    27735.33    27990.30    107.46 o 
   5  -4   1     1125.87     1003.42     25.86 o 
   6  -4   1     6526.51     5989.84     43.04 o 
   7  -4   1      563.71      536.44     22.48 o 
   8  -4   1      370.76      362.60     15.83 o 
   9  -4   1      144.21      127.47     16.08 o 
  10  -4   1     1568.46     1545.66     24.14 o 
  11  -4   1      904.96      909.37     23.69 o 
  12  -4   1      584.50      603.88     21.72 o 
  13  -4   1      694.89      728.32     22.28 o 
  14  -4   1       25.54       31.91     20.87 o 
  15  -4   1      123.89      124.09     26.97 o 
 -14  -3   1        1.40       12.80     26.46 o 
 -13  -3   1      410.59      394.96     26.31 o 
 -12  -3   1        0.64        9.43     25.60 o 
 -11  -3   1     1551.52     1608.86     26.06 o 
 -10  -3   1        0.48        4.99     21.57 o 
  -9  -3   1     1261.78     1219.35     25.30 o 
  -8  -3   1      565.92      530.64     17.14 o 
  -7  -3   1     3863.99     3707.09     32.51 o 
  -6  -3   1      744.86      673.13     20.51 o 
  -5  -3   1     1972.35     1789.26     26.76 o 
  -4  -3   1      791.24      736.59     20.31 o 
  -2  -3   1     1632.75     1527.11     36.54 o 
  -1  -3   1    12380.45    11196.57    110.13 o 
   0  -3   1     1454.31     1367.33     64.21 o 
   1  -3   1     1113.16     1042.64     46.57 o 
   2  -3   1      390.07      369.96     24.75 o 
   3  -3   1    29564.54    30145.18    125.60 o 
   4  -3   1      373.58      354.13     21.98 o 
   5  -3   1     3482.50     3066.37     34.83 o 
   6  -3   1       50.27       26.97     14.62 o 
   7  -3   1      928.83      882.15     21.52 o 
   8  -3   1      849.31      754.79     20.51 o 
   9  -3   1     1714.53     1611.13     24.34 o 
  10  -3   1        0.86       -7.76     12.90 o 
  11  -3   1     1379.23     1353.52     23.54 o 
  12  -3   1      597.10      628.73     25.55 o 
  13  -3   1       34.39       24.04     21.22 o 
  14  -3   1      312.51      344.61     30.70 o 
  15  -3   1      460.99      385.23     29.64 o 
 -14  -2   1     1078.98     1039.26     35.38 o 
 -13  -2   1        0.84       -2.02     25.05 o 
 -12  -2   1      467.94      452.11     20.46 o 
 -11  -2   1        8.23        3.33     17.34 o 
 -10  -2   1      546.10      602.11     25.05 o 
  -9  -2   1      147.91      120.01     14.42 o 
  -8  -2   1     7960.64     7750.17     44.71 o 
  -7  -2   1       55.32       34.02     19.96 o 
  -6  -2   1        4.54        9.02     15.62 o 
  -5  -2   1        2.24        6.40     11.34 o 
  -4  -2   1     9334.45     8170.38     55.75 o 
  -3  -2   1       25.55       28.83     16.08 o 
  -1  -2   1     1575.85     1334.47     48.44 o 
   1  -2   1     1459.14     1124.69     49.09 o 
   3  -2   1        8.34        5.80     13.81 o 
   4  -2   1      959.55      734.57     20.77 o 
   5  -2   1      927.35      889.21     20.56 o 
   6  -2   1     1354.59     1353.42     23.54 o 
   7  -2   1      785.70      805.94     24.29 o 
   8  -2   1      892.24      841.38     20.97 o 
   9  -2   1       12.60        4.03     13.10 o 
  10  -2   1      511.68      524.80     20.11 o 
  11  -2   1      938.92     1001.96     23.59 o 
  12  -2   1       62.79       83.06     18.30 o 
  13  -2   1      324.50      310.38     22.83 o 
  14  -2   1      914.45      906.40     25.60 o 
  15  -2   1       30.25       32.81     26.76 o 
 -15  -1   1     1515.18     1343.49     31.96 o 
 -14  -1   1        0.03       -1.56     23.54 o 
 -13  -1   1       59.27       51.97     25.60 o 
 -12  -1   1       11.66       24.90     17.64 o 
 -11  -1   1     1152.99     1162.39     26.51 o 
 -10  -1   1      113.38      108.27     16.53 o 
  -9  -1   1    17028.19    16331.63     61.54 o 
  -8  -1   1      247.81      231.20     20.97 o 
  -7  -1   1     5125.48     5026.69     39.62 o 
  -6  -1   1       75.32       87.75     14.57 o 
  -5  -1   1     1443.36     1284.42     24.34 o 
  -4  -1   1      127.23      126.66     16.03 o 
  -3  -1   1    23994.55    22212.91    105.75 o 
  -2  -1   1      170.60      122.98     25.40 o 
   2  -1   1        6.08       21.47     19.41 o 
   3  -1   1     1455.99     1180.29     28.53 o 
   4  -1   1      183.21      185.13     16.53 o 
   5  -1   1      254.93      269.50     16.68 o 
   6  -1   1      388.84      345.61     19.46 o 
   7  -1   1     8244.58     8099.31     48.08 o 
   8  -1   1      422.96      398.89     18.15 o 
   9  -1   1     6051.11     5980.22     39.47 o 
  10  -1   1      123.88      133.77     16.28 o 
  11  -1   1      985.62     1049.29     25.45 o 
  12  -1   1        4.30       11.09     20.16 o 
  13  -1   1     2272.61     2332.05     29.59 o 
  14  -1   1        4.69       -6.75     23.89 o 
  15  -1   1     1216.74     1094.05     30.70 o 
 -15   0   1       13.67        8.62     23.29 o 
 -14   0   1      406.67      399.04     23.13 o 
 -13   0   1       46.76       59.02     20.82 o 
 -12   0   1      350.83      356.35     17.24 o 
 -11   0   1       11.60       -0.66     21.17 o 
 -10   0   1     4522.51     4289.70     34.73 o 
  -9   0   1      407.00      400.70     19.10 o 
  -8   0   1     2026.40     1916.68     26.26 o 
  -7   0   1      274.61      266.88     18.40 o 
  -6   0   1      331.77      393.65     16.63 o 
  -5   0   1      265.32      270.26     16.94 o 
  -4   0   1     5406.97     5475.78     48.44 o 
  -3   0   1      339.05      291.93     23.74 o 
  -2   0   1     2541.84     2147.07     45.41 o 
   2   0   1    23646.44    20152.28    113.05 o 
   3   0   1      431.02      389.26     18.35 o 
   4   0   1     2544.98     2267.18     32.81 o 
   5   0   1      146.21      190.17     18.35 o 
   6   0   1     9545.90     8847.79     49.90 o 
   7   0   1        8.68       11.69     16.03 o 
   8   0   1     6875.33     6745.48     41.83 o 
   9   0   1       62.45       52.07     16.33 o 
  10   0   1     2087.01     2079.53     27.72 o 
  11   0   1       41.90       41.48     17.09 o 
  12   0   1     1529.18     1588.00     25.96 o 
  13   0   1       10.65        2.12     20.36 o 
  14   0   1     2181.41     2003.72     31.65 o 
 -15   1   1      216.55      214.62     28.02 o 
 -14   1   1       32.05       24.75     29.49 o 
 -13   1   1        6.44        9.93     17.64 o 
 -12   1   1      257.73      270.16     18.95 o 
 -11   1   1     4272.91     4154.87     33.57 o 
 -10   1   1      216.57      191.78     14.77 o 
  -9   1   1     3632.33     3532.49     32.61 o 
  -8   1   1      673.37      610.03     18.15 o 
  -7   1   1      459.84      455.95     22.28 o 
  -6   1   1      110.33       85.99     12.45 o 
  -5   1   1     1315.79     1333.51     26.71 o 
  -4   1   1       14.94       19.05     12.85 o 
  -3   1   1      391.28      294.56     24.29 o 
  -2   1   1     3248.09     2747.92     51.97 o 
   2   1   1      728.90      632.86     23.94 o 
   3   1   1    13841.48    12814.26     74.04 o 
   4   1   1      154.62      165.73     14.21 o 
   5   1   1     2453.42     2338.85     29.74 o 
   6   1   1       12.85       27.52     15.68 o 
   7   1   1    19340.67    18659.19     66.83 o 
   8   1   1       11.19       11.24     15.93 o 
   9   1   1     4761.20     4633.55     35.38 o 
  10   1   1       42.42       40.62     17.89 o 
  11   1   1      153.27      138.56     15.83 o 
  12   1   1        2.60        3.68     17.59 o 
  13   1   1     1968.94     2042.48     33.17 o 
  14   1   1       19.37       19.00     23.19 o 
 -15   2   1      315.39      266.88     26.21 o 
 -14   2   1       64.51       46.93     28.88 o 
 -13   2   1      604.14      668.29     27.82 o 
 -12   2   1     1202.32     1168.19     22.23 o 
 -11   2   1        0.14        4.49     16.03 o 
 -10   2   1      806.04      800.50     20.92 o 
  -9   2   1      686.66      668.95     20.31 o 
  -8   2   1      667.34      592.29     19.96 o 
  -7   2   1      355.11      306.40     21.62 o 
  -6   2   1     7686.18     6922.40     45.21 o 
  -5   2   1       43.40       35.99     14.72 o 
  -4   2   1      632.89      546.22     23.59 o 
  -3   2   1       60.90       47.93     17.29 o 
  -2   2   1      248.31      210.08     21.07 o 
  -1   2   1       17.85       22.68     21.17 o 
   1   2   1        0.25       12.45     16.08 o 
   2   2   1    30204.61    27198.37    116.83 o 
   3   2   1       12.46       19.61     14.87 o 
   4   2   1      280.95      242.39     19.15 o 
   5   2   1      123.88      114.01     20.06 o 
   6   2   1     3718.44     3351.04     34.37 o 
   7   2   1        0.52        1.21     19.51 o 
   8   2   1      357.14      350.40     16.18 o 
   9   2   1       79.24       81.80     15.47 o 
  10   2   1      268.23      306.00     17.09 o 
  11   2   1       95.62       93.90     15.42 o 
  12   2   1      405.83      468.19     26.31 o 
  13   2   1       13.62       15.22     28.48 o 
  14   2   1      930.54      884.12     32.26 o 
 -15   3   1       35.77       46.32     23.49 o 
 -14   3   1      379.40      366.33     20.26 o 
 -13   3   1      358.79      354.13     20.01 o 
 -12   3   1      111.78      112.00     18.15 o 
 -11   3   1     3632.06     3693.13     32.31 o 
 -10   3   1     1042.15     1066.17     24.14 o 
  -9   3   1       10.88        6.45     13.86 o 
  -8   3   1      507.36      461.09     17.19 o 
  -7   3   1    17230.44    17422.81     69.20 o 
  -6   3   1     1024.61     1019.75     22.33 o 
  -5   3   1    14395.73    13793.59     68.85 o 
  -4   3   1      306.06      279.13     21.37 o 
  -3   3   1     3475.97     3317.17     44.96 o 
  -2   3   1      262.25      229.99     24.29 o 
  -1   3   1     5729.47     5580.57     71.67 o 
   0   3   1        8.34       15.88     18.75 o 
   2   3   1     5035.57     4833.09     49.09 o 
   3   3   1     1060.95      868.24     23.59 o 
   4   3   1      571.97      538.35     17.29 o 
   5   3   1     1925.75     1811.58     26.81 o 
   6   3   1      176.35      177.72     17.09 o 
   7   3   1     1206.01     1241.38     23.24 o 
   8   3   1       18.01       27.27     15.52 o 
   9   3   1      404.19      401.91     18.35 o 
  10   3   1       23.80       14.06     17.69 o 
  11   3   1      252.93      278.68     26.11 o 
  12   3   1        5.74       15.73     19.76 o 
  13   3   1      726.36      644.55     24.14 o 
  14   3   1        6.69       27.57     22.73 o 
 -15   4   1      287.57      240.22     22.38 o 
 -14   4   1      445.29      472.38     23.89 o 
 -13   4   1      312.75      343.75     22.43 o 
 -12   4   1     1086.55     1099.29     22.18 o 
 -11   4   1       42.07       40.07     23.03 o 
 -10   4   1       23.08       38.16     18.60 o 
  -9   4   1      410.70      400.30     18.20 o 
  -8   4   1     6884.91     7031.67     45.51 o 
  -7   4   1     1070.56     1027.77     23.99 o 
  -6   4   1    15173.45    14606.69     67.09 o 
  -5   4   1     3022.49     3006.94     36.24 o 
  -4   4   1     6365.96     6508.69     55.09 o 
  -3   4   1      416.65      400.00     23.19 o 
  -2   4   1     3536.35     3799.68     52.32 o 
  -1   4   1        9.64       19.00     20.16 o 
   0   4   1    18104.39    18550.68    111.44 o 
   1   4   1     4659.97     4618.63     53.53 o 
   2   4   1    12885.99    12278.48     72.78 o 
   3   4   1     3036.49     2858.00     36.04 o 
   4   4   1      775.54      656.20     21.37 o 
   5   4   1      323.42      327.07     18.55 o 
   6   4   1     1877.30     1901.71     28.68 o 
   7   4   1      568.67      510.94     19.00 o 
   8   4   1       21.14       18.15     18.75 o 
   9   4   1      554.92      540.93     21.62 o 
  10   4   1      807.95      831.45     25.91 o 
  11   4   1       65.55       55.59     18.30 o 
  12   4   1      927.74      907.71     28.12 o 
  13   4   1        5.13      -14.82     22.83 o 
 -15   5   1      246.11      236.29     25.86 o 
 -14   5   1      134.23      147.88     22.78 o 
 -13   5   1     1596.46     1660.58     26.92 o 
 -12   5   1       24.99       24.70     21.87 o 
 -11   5   1     1899.49     1834.22     27.92 o 
 -10   5   1     1137.10     1172.02     22.63 o 
  -9   5   1     1115.32     1126.36     22.63 o 
  -8   5   1      777.37      832.41     24.80 o 
  -7   5   1     6783.19     6275.78     45.06 o 
  -6   5   1     1405.26     1464.11     28.43 o 
  -5   5   1     3485.90     3137.28     37.85 o 
  -4   5   1     2701.98     2721.26     36.79 o 
  -3   5   1      151.53      198.94     17.94 o 
  -2   5   1      969.43      956.90     29.79 o 
  -1   5   1     3043.98     3178.21     48.24 o 
   0   5   1      775.49      782.81     27.77 o 
   1   5   1    16167.78    16850.33     90.88 o 
   2   5   1     2989.31     2673.32     35.63 o 
   3   5   1      854.71      773.43     23.94 o 
   4   5   1     1626.32     1603.77     30.29 o 
   5   5   1     5244.33     5165.45     41.38 o 
   6   5   1       25.72       28.73     15.47 o 
   7   5   1     1033.47      967.84     24.09 o 
   8   5   1      842.68      848.94     23.34 o 
   9   5   1      354.76      360.23     20.31 o 
  10   5   1      194.18      201.86     21.77 o 
  11   5   1     2405.36     2327.66     32.56 o 
  12   5   1       42.31       67.59     28.28 o 
  13   5   1       64.68       49.09     32.96 o 
 -15   6   1       20.68       16.99     26.81 o 
 -14   6   1      689.72      732.20     27.72 o 
 -13   6   1        0.26       -9.88     21.02 o 
 -12   6   1      427.18      446.67     23.69 o 
 -11   6   1     1052.68     1084.17     27.67 o 
 -10   6   1        4.07        4.23     20.21 o 
  -9   6   1     1723.90     1808.06     29.03 o 
  -8   6   1     2243.11     2232.45     27.67 o 
  -7   6   1      545.64      530.79     19.15 o 
  -6   6   1     3332.18     3203.51     36.79 o 
  -5   6   1     4233.05     4182.90     40.62 o 
  -4   6   1      673.01      754.53     23.34 o 
  -3   6   1     2377.05     2387.99     37.00 o 
  -2   6   1      129.09      100.71     19.35 o 
  -1   6   1      157.05      168.90     20.51 o 
   0   6   1     2238.80     2231.19     37.45 o 
   1   6   1      464.02      372.07     21.62 o 
   2   6   1     1342.59     1313.40     31.05 o 
   3   6   1     5218.47     5265.50     46.02 o 
   4   6   1     6062.48     5792.57     44.51 o 
   5   6   1       31.85       41.13     19.25 o 
   6   6   1     1616.04     1539.81     23.74 o 
   7   6   1      598.98      604.63     22.48 o 
   8   6   1      107.31      116.93     18.90 o 
   9   6   1      556.92      557.86     21.32 o 
  10   6   1     2385.90     2416.98     32.16 o 
  11   6   1       10.01      -22.58     23.59 o 
  12   6   1      959.67     1034.22     37.50 o 
 -15   7   1      285.16      272.58     25.05 o 
 -14   7   1        5.89       -4.28     29.33 o 
 -13   7   1      498.84      479.84     20.61 o 
 -12   7   1      346.10      328.17     17.84 o 
 -11   7   1      298.74      326.76     24.24 o 
 -10   7   1     1418.23     1498.43     31.05 o 
  -9   7   1      435.15      426.76     22.93 o 
  -8   7   1        0.43        9.17     20.36 o 
  -7   7   1     1396.50     1410.07     28.63 o 
  -6   7   1     5297.70     5433.29     46.93 o 
  -5   7   1       50.68       41.83     21.93 o 
  -4   7   1     7174.61     7420.89     59.53 o 
  -3   7   1     3908.61     4294.84     49.55 o 
  -2   7   1       50.61       66.53     23.39 o 
  -1   7   1     1005.64     1083.51     31.60 o 
   0   7   1       33.53       62.70     21.32 o 
   1   7   1      666.56      650.00     24.60 o 
   2   7   1     3165.95     3223.17     40.27 o 
   3   7   1     4268.93     4270.04     42.89 o 
   4   7   1      112.57      115.73     17.89 o 
   5   7   1     4729.43     4516.31     40.32 o 
   6   7   1      318.38      325.60     19.86 o 
   7   7   1     1422.64     1442.63     29.23 o 
   8   7   1      979.94      960.48     23.64 o 
   9   7   1      831.65      756.80     22.43 o 
  10   7   1        0.51      -10.69     17.54 o 
  11   7   1     2115.23     2292.68     39.16 o 
  12   7   1      101.57       56.30     27.12 o 
 -15   8   1        7.08        1.31     26.31 o 
 -14   8   1       15.08       17.44     23.69 o 
 -13   8   1      474.59      497.33     20.92 o 
 -12   8   1        7.78        4.99     25.86 o 
 -11   8   1     1909.89     1930.99     29.44 o 
 -10   8   1       31.08       42.24     19.25 o 
  -9   8   1     1534.32     1547.22     28.53 o 
  -8   8   1      326.60      337.25     22.43 o 
  -7   8   1     1142.16     1186.13     25.25 o 
  -6   8   1        3.08        7.26     20.97 o 
  -5   8   1     2916.24     2853.82     36.90 o 
  -4   8   1     5347.08     5574.27     53.53 o 
  -3   8   1     1464.53     1488.60     35.18 o 
  -2   8   1     3966.71     3903.91     48.64 o 
  -1   8   1      633.41      661.44     28.83 o 
   0   8   1      124.55      117.19     21.37 o 
   1   8   1     1030.63     1004.43     26.81 o 
   2   8   1     3328.24     3277.96     37.95 o 
   3   8   1       29.41       31.75     20.26 o 
   4   8   1     2945.20     2917.38     36.34 o 
   5   8   1      526.55      501.26     26.21 o 
   6   8   1      719.07      745.31     27.42 o 
   7   8   1      794.79      811.03     24.40 o 
   8   8   1      115.62       89.92     20.92 o 
   9   8   1        2.75        8.22     19.71 o 
  10   8   1     1210.69     1213.65     31.10 o 
  11   8   1       71.85       60.58     27.42 o 
 -15   9   1        6.84       25.76     32.66 o 
 -14   9   1      152.81      133.32     21.67 o 
 -13   9   1       13.24       17.19     26.66 o 
 -12   9   1      471.37      509.07     23.99 o 
 -11   9   1       82.27       83.22     18.45 o 
 -10   9   1      408.03      401.41     19.00 o 
  -9   9   1      349.77      385.28     25.50 o 
  -8   9   1      190.40      181.10     21.17 o 
  -7   9   1      812.65      825.60     25.86 o 
  -6   9   1     1186.59     1187.90     26.81 o 
  -5   9   1      956.00      993.29     28.93 o 
  -4   9   1     2129.19     2274.08     36.24 o 
  -3   9   1     4958.19     4850.89     52.72 o 
  -2   9   1      453.45      494.96     27.57 o 
  -1   9   1      615.76      559.57     23.84 o 
   0   9   1     1348.88     1392.74     31.60 o 
   1   9   1      925.17      891.78     25.81 o 
   2   9   1      710.10      693.24     23.69 o 
   3   9   1     2663.02     2712.29     35.03 o 
   4   9   1      744.96      731.15     29.13 o 
   5   9   1     2415.57     2500.24     37.00 o 
   6   9   1     2363.54     2458.91     35.48 o 
   7   9   1        1.31       -6.80     20.01 o 
   8   9   1      194.02      171.72     21.02 o 
   9   9   1      853.82      984.57     34.48 o 
  10   9   1       51.88       43.20     29.38 o 
 -14  10   1       59.38       44.51     23.89 o 
 -13  10   1      743.31      842.74     34.32 o 
 -12  10   1      318.85      348.23     27.97 o 
 -11  10   1      756.18      809.98     30.34 o 
 -10  10   1      178.20      175.45     23.64 o 
  -9  10   1      181.21      197.88     20.21 o 
  -8  10   1        5.95        3.07     23.03 o 
  -7  10   1      560.11      567.59     24.55 o 
  -6  10   1      802.46      827.42     27.32 o 
  -5  10   1     1530.91     1605.69     33.06 o 
  -4  10   1     2603.86     2693.99     41.38 o 
  -3  10   1       64.02       79.33     26.01 o 
  -2  10   1     2009.92     2020.66     38.56 o 
  -1  10   1     2651.08     2634.46     41.08 o 
   0  10   1      234.02      209.78     21.98 o 
   1  10   1      226.23      241.78     21.27 o 
   2  10   1       58.13       69.86     15.62 o 
   3  10   1      802.71      776.76     29.49 o 
   4  10   1      737.00      733.11     29.23 o 
   5  10   1     2071.98     2181.54     35.23 o 
   6  10   1        0.16       11.64     26.41 o 
   7  10   1      874.43      920.76     31.30 o 
   8  10   1      212.09      202.57     31.70 o 
   9  10   1        2.43       15.78     26.66 o 
 -14  11   1      454.14      392.49     30.39 o 
 -13  11   1        0.70      -14.57     30.19 o 
 -12  11   1      663.82      700.75     31.85 o 
 -11  11   1       78.02       90.27     21.77 o 
 -10  11   1        0.90        1.21     26.56 o 
  -9  11   1      425.79      452.01     25.40 o 
  -8  11   1      873.40      910.58     29.33 o 
  -7  11   1       16.11       30.80     23.94 o 
  -6  11   1     1062.71     1200.65     32.71 o 
  -5  11   1      571.72      576.16     26.92 o 
  -4  11   1       45.74       56.96     22.58 o 
  -3  11   1      732.77      757.00     29.84 o 
  -2  11   1     4604.34     4430.93     52.82 o 
  -1  11   1        0.40       10.99     21.77 o 
   0  11   1     2753.83     2831.04     42.49 o 
   1  11   1      174.31      188.31     24.14 o 
   2  11   1       50.47       37.35     18.85 o 
   3  11   1      608.86      591.03     28.48 o 
   4  11   1     1625.29     1705.64     33.82 o 
   5  11   1       19.58       13.71     26.76 o 
   6  11   1     1792.92     1718.09     34.02 o 
   7  11   1      286.42      287.15     32.71 o 
   8  11   1       63.27       42.34     30.54 o 
 -13  12   1      579.64      553.83     31.60 o 
 -12  12   1      320.04      302.62     26.21 o 
 -11  12   1        3.51       16.73     20.72 o 
 -10  12   1      165.89      163.15     19.76 o 
  -9  12   1     1042.99     1077.21     33.11 o 
  -8  12   1        1.43       14.01     16.18 o 
  -7  12   1     2381.64     2535.17     39.92 o 
  -6  12   1        7.14        9.07     19.35 o 
  -5  12   1      205.49      190.67     27.42 o 
  -4  12   1       21.80       33.57     27.57 o 
  -3  12   1     1798.00     1902.66     40.37 o 
  -2  12   1      118.55      106.05     25.35 o 
  -1  12   1     2972.56     3024.58     47.28 o 
   0  12   1       42.80       43.30     23.74 o 
   1  12   1      136.84      135.43     25.15 o 
   2  12   1       15.76       10.94     23.39 o 
   3  12   1      238.03      275.10     23.19 o 
   4  12   1      143.60      122.28     27.67 o 
   5  12   1     1160.47     1207.96     34.22 o 
   6  12   1      315.39      313.76     33.32 o 
   7  12   1      376.99      402.67     37.65 o 
   8  12   1      227.92      164.72     30.19 o 
 -13  13   1       56.45       60.69     27.57 o 
 -12  13   1        3.64        1.21     24.70 o 
 -11  13   1       16.67       29.13     29.94 o 
 -10  13   1      842.49      887.19     31.75 o 
  -9  13   1        0.73        5.24     26.97 o 
  -8  13   1     1438.72     1554.83     36.79 o 
  -7  13   1       43.99       49.34     23.94 o 
  -6  13   1      646.84      638.56     29.69 o 
  -5  13   1        0.13        0.96     24.60 o 
  -4  13   1      112.10      120.11     28.43 o 
  -3  13   1       40.32       41.99     23.94 o 
  -2  13   1     4337.90     4231.28     53.88 o 
  -1  13   1      405.11      364.36     29.94 o 
   0  13   1     2211.61     2098.38     40.88 o 
   1  13   1      243.13      236.49     29.38 o 
   2  13   1      140.28      144.30     22.83 o 
   3  13   1       21.23       23.54     21.47 o 
   4  13   1      794.91      834.72     36.19 o 
   5  13   1      289.80      278.48     26.92 o 
   6  13   1      194.55      200.60     36.24 o 
 -12  14   1        2.97      -11.95     34.32 o 
 -11  14   1      180.94      193.60     33.37 o 
 -10  14   1        1.34      -29.38     31.10 o 
  -9  14   1     1221.80     1340.27     38.66 o 
  -8  14   1       31.24       20.67     22.13 o 
  -7  14   1     1376.33     1379.58     38.76 o 
  -6  14   1      351.17      321.22     32.01 o 
  -5  14   1      104.14       85.33     35.13 o 
  -4  14   1       14.74       28.48     29.44 o 
  -3  14   1     2201.18     2183.61     45.46 o 
  -2  14   1      104.69       91.53     31.60 o 
  -1  14   1     2638.31     2464.10     46.93 o 
   0  14   1      159.22      143.35     32.06 o 
   1  14   1        4.31        2.17     29.03 o 
   2  14   1       15.27       11.24     27.47 o 
   3  14   1      402.23      409.57     33.47 o 
   4  14   1      161.80      132.21     31.91 o 
   5  14   1      183.24      148.49     35.89 o 
 -11  15   1       50.23       35.53     27.97 o 
 -10  15   1      654.20      675.65     39.67 o 
  -9  15   1       39.35       31.10     33.57 o 
  -8  15   1      447.12      446.87     35.28 o 
  -7  15   1       16.58       17.39     32.66 o 
  -6  15   1       21.40       22.28     30.90 o 
  -5  15   1       33.60       19.76     33.01 o 
  -4  15   1      452.27      430.74     34.02 o 
  -3  15   1       38.10       21.82     29.64 o 
  -2  15   1      990.05      849.09     35.74 o 
  -1  15   1       74.83       62.85     29.99 o 
   0  15   1       17.00        2.57     33.62 o 
   1  15   1       58.36       67.24     33.67 o 
   2  15   1      414.34      405.79     33.67 o 
   3  15   1        2.55        3.12     34.02 o 
   4  15   1      108.80       63.15     35.79 o 
  -9  16   1      329.67      281.95     38.61 o 
  -8  16   1        0.59        0.00     36.19 o 
  -7  16   1      128.17       85.79     36.84 o 
  -6  16   1       75.01       62.25     35.38 o 
  -5  16   1      459.10      414.41     38.61 o 
  -4  16   1       57.95       42.19     38.00 o 
  -3  16   1      338.96      288.46     40.37 o 
  -2  16   1        0.03       -1.61     37.15 o 
  -1  16   1        6.41        7.86     33.37 o 
   0  16   1        4.74       18.09     41.78 o 
   1  16   1      651.64      644.35     40.37 o 
   2  16   1        3.11      -17.74     43.65 o 
  -7  17   1        6.01       -2.47     43.65 o 
  -6  17   1      154.00      124.24     45.16 o 
  -5  17   1       14.14       18.45     44.41 o 
  -4  17   1      273.10      234.32     47.23 o 
  -3  17   1       33.46       23.03     47.73 o 
  -2  17   1       21.88        8.82     43.70 o 
  -1  17   1       16.98       14.62     42.99 o 
  -3 -16   2      960.84      956.65     59.83 o 
   7 -16   2        0.39        4.23     42.54 o 
   8 -16   2       10.33       14.31     42.49 o 
   9 -16   2      259.60      222.38     42.79 o 
  -5 -15   2       10.39        3.07     37.65 o 
  -4 -15   2      809.36      811.03     42.49 o 
  -3 -15   2       23.20       23.84     36.79 o 
  -2 -15   2      913.64      965.57     50.86 o 
  -1 -15   2        3.44        4.69     44.46 o 
   5 -15   2       10.90       16.94     46.27 o 
   6 -15   2       89.60       91.73     38.61 o 
   7 -15   2       84.13       64.92     36.54 o 
   8 -15   2      270.55      223.39     41.58 o 
   9 -15   2      126.72       98.59     35.53 o 
  10 -15   2      356.13      318.19     37.45 o 
  11 -15   2        0.91        0.71     35.13 o 
  -6 -14   2      109.01       99.09     36.29 o 
  -5 -14   2      501.82      488.66     37.95 o 
  -4 -14   2        0.03       13.76     30.49 o 
  -3 -14   2      893.81      913.50     40.68 o 
  -2 -14   2      152.15      142.39     30.49 o 
  -1 -14   2      933.37      941.43     50.15 o 
   0 -14   2      347.35      337.45     53.98 o 
   4 -14   2      163.28      144.86     37.90 o 
   5 -14   2        0.29        2.32     35.53 o 
   6 -14   2      105.25      118.40     35.28 o 
   7 -14   2      530.11      505.24     36.90 o 
   8 -14   2       15.18       16.18     27.47 o 
   9 -14   2      674.50      684.88     36.14 o 
  10 -14   2        7.53        1.97     30.19 o 
  11 -14   2       21.31       23.59     27.82 o 
  12 -14   2        5.24        0.00     33.87 o 
  -8 -13   2       79.84       51.06     28.53 o 
  -7 -13   2      425.01      397.93     39.11 o 
  -6 -13   2      484.38      454.23     34.98 o 
  -5 -13   2        0.99        4.08     26.31 o 
  -4 -13   2      551.61      535.99     31.65 o 
  -3 -13   2      420.25      406.20     30.65 o 
  -2 -13   2     1324.81     1284.37     40.12 o 
  -1 -13   2      712.07      715.47     37.60 o 
   0 -13   2      271.04      268.85     32.36 o 
   1 -13   2      213.00      199.70     40.47 o 
   2 -13   2     1211.50     1167.43     60.03 o 
   3 -13   2       45.55       50.40     32.11 o 
   4 -13   2      295.28      322.23     34.78 o 
   5 -13   2      104.65       99.45     32.31 o 
   6 -13   2     1147.72     1131.90     36.54 o 
   7 -13   2      360.35      366.78     27.32 o 
   8 -13   2     1138.48     1220.66     36.09 o 
   9 -13   2      112.20      106.90     27.42 o 
  10 -13   2       60.97       69.86     28.68 o 
  11 -13   2        0.02       -2.82     23.89 o 
  12 -13   2      240.51      229.84     35.28 o 
  -9 -12   2      453.68      397.23     37.05 o 
  -8 -12   2      949.78      979.08     40.02 o 
  -7 -12   2       33.34       29.79     24.75 o 
  -6 -12   2      378.93      369.25     29.64 o 
  -5 -12   2      759.21      802.52     32.71 o 
  -4 -12   2       27.60       39.26     22.93 o 
  -3 -12   2      692.11      682.31     30.14 o 
  -2 -12   2      743.80      794.60     34.07 o 
  -1 -12   2      580.59      597.78     32.36 o 
   0 -12   2      883.21      905.94     43.55 o 
   1 -12   2     1114.88     1076.46     47.83 o 
   2 -12   2       70.58       76.51     33.87 o 
   3 -12   2      987.16      974.54     42.39 o 
   4 -12   2      916.11      917.54     41.73 o 
   5 -12   2     1234.62     1248.63     42.84 o 
   6 -12   2      488.66      503.83     29.84 o 
   7 -12   2     1545.31     1596.21     36.09 o 
   8 -12   2       32.36       31.65     22.88 o 
   9 -12   2      831.04      909.42     32.46 o 
  10 -12   2        0.04        7.51     26.01 o 
  11 -12   2        8.05        5.95     29.64 o 
  12 -12   2        1.00        6.00     23.69 o 
  13 -12   2      243.46      244.50     28.98 o 
 -10 -11   2       98.95       73.99     30.39 o 
  -9 -11   2     1108.75     1120.46     32.66 o 
  -8 -11   2        0.05        2.17     23.99 o 
  -7 -11   2      649.21      668.85     30.44 o 
  -6 -11   2     1046.56     1128.22     33.47 o 
  -5 -11   2        5.14        6.40     22.68 o 
  -4 -11   2      790.59      804.63     30.54 o 
  -3 -11   2      750.58      752.21     32.06 o 
  -2 -11   2       26.88       29.64     23.94 o 
  -1 -11   2      568.98      521.52     26.92 o 
   0 -11   2     1712.76     1661.13     45.26 o 
   1 -11   2     1485.81     1406.29     48.19 o 
   2 -11   2     3008.99     2925.59     60.79 o 
   3 -11   2      331.39      336.14     30.75 o 
   4 -11   2      182.48      198.29     25.71 o 
   5 -11   2       14.53       12.35     20.87 o 
   6 -11   2     2803.79     2927.26     44.10 o 
   7 -11   2       87.57       88.41     25.00 o 
   8 -11   2     2144.29     2218.39     36.95 o 
   9 -11   2      584.51      578.48     26.71 o 
  10 -11   2       79.44       74.75     26.92 o 
  11 -11   2       30.71       33.52     21.67 o 
  12 -11   2      261.98      291.83     30.49 o 
  13 -11   2       47.28       63.41     32.61 o 
 -10 -10   2      849.09      961.94     34.48 o 
  -9 -10   2      158.50      174.75     24.50 o 
  -8 -10   2      644.96      647.07     29.33 o 
  -7 -10   2     1515.94     1708.61     35.84 o 
  -6 -10   2      194.31      224.24     24.29 o 
  -5 -10   2     1718.50     1756.34     33.32 o 
  -4 -10   2      562.90      535.43     28.68 o 
  -3 -10   2      194.12      194.66     21.93 o 
  -2 -10   2      139.35      136.44     21.52 o 
  -1 -10   2     1628.90     1598.13     41.18 o 
   0 -10   2      188.56      198.84     28.23 o 
   1 -10   2     2236.89     2087.34     51.76 o 
   2 -10   2     2982.98     2885.32     59.07 o 
   3 -10   2      466.16      457.81     33.22 o 
   4 -10   2     3041.33     3081.29     47.53 o 
   5 -10   2     1370.67     1354.53     32.81 o 
   6 -10   2       46.44       49.55     20.41 o 
   7 -10   2     2212.31     2135.98     33.06 o 
   8 -10   2      627.47      650.35     28.12 o 
   9 -10   2      299.71      322.83     21.87 o 
  10 -10   2      110.20      111.04     23.59 o 
  11 -10   2      162.90      141.43     26.97 o 
  12 -10   2       10.98        4.49     21.12 o 
  13 -10   2      291.21      296.57     26.01 o 
  14 -10   2       52.38       72.33     27.32 o 
 -11  -9   2       61.24       40.42     27.57 o 
 -10  -9   2      138.48      114.16     21.37 o 
  -9  -9   2      508.76      453.43     23.64 o 
  -8  -9   2      456.37      507.41     28.63 o 
  -7  -9   2      288.41      285.99     21.12 o 
  -6  -9   2     4290.87     4274.28     44.41 o 
  -5  -9   2     2409.96     2391.77     32.91 o 
  -4  -9   2       61.37       51.46     20.56 o 
  -3  -9   2      911.66      950.30     28.58 o 
  -2  -9   2      523.05      534.22     26.71 o 
  -1  -9   2      195.71      203.43     25.81 o 
   0  -9   2     2025.75     1930.59     46.77 o 
   1  -9   2      911.83      877.06     40.68 o 
   2  -9   2      998.72      981.40     40.52 o 
   3  -9   2       13.39       38.61     23.59 o 
   4  -9   2      282.88      273.39     23.84 o 
   5  -9   2        0.39        1.92     20.46 o 
   6  -9   2     1898.87     1924.34     33.47 o 
   7  -9   2     1674.63     1590.32     28.53 o 
   8  -9   2      368.82      367.94     25.71 o 
   9  -9   2     1884.38     1868.99     31.05 o 
  10  -9   2      322.50      309.83     18.35 o 
  11  -9   2      946.32      985.08     27.52 o 
  12  -9   2      839.70      861.29     26.11 o 
  13  -9   2       11.19       17.54     23.59 o 
  14  -9   2       29.08       22.58     23.49 o 
 -12  -8   2        3.82       27.87     26.46 o 
 -11  -8   2      283.47      300.45     25.50 o 
 -10  -8   2      420.58      376.81     20.11 o 
  -9  -8   2       27.73       15.68     18.15 o 
  -8  -8   2      901.81      862.14     21.87 o 
  -7  -8   2     2811.85     2819.39     34.83 o 
  -6  -8   2      758.32      686.94     25.05 o 
  -5  -8   2      315.82      292.89     22.53 o 
  -4  -8   2     3315.40     3058.50     37.55 o 
  -3  -8   2      247.57      287.95     21.32 o 
  -2  -8   2     1713.31     1734.52     38.61 o 
  -1  -8   2     1540.50     1447.78     38.51 o 
   0  -8   2    10960.20    11302.92    108.87 o 
   1  -8   2     2496.97     2517.68     59.53 o 
   2  -8   2    12548.38    13090.37    113.05 o 
   3  -8   2      124.56      113.00     23.08 o 
   4  -8   2     2726.34     2832.25     42.69 o 
   5  -8   2     1019.79     1086.49     28.68 o 
   6  -8   2      393.21      354.23     22.78 o 
   7  -8   2      695.27      687.14     25.15 o 
   8  -8   2     1309.62     1218.44     25.40 o 
   9  -8   2      693.39      707.26     28.33 o 
  10  -8   2     1166.90     1207.00     29.74 o 
  11  -8   2     1335.19     1387.19     30.04 o 
  12  -8   2        0.46        2.07     21.07 o 
  13  -8   2      255.16      265.83     30.24 o 
  14  -8   2      227.90      186.84     33.01 o 
 -12  -7   2       36.81       33.87     24.29 o 
 -11  -7   2      160.31      139.52     23.59 o 
 -10  -7   2        0.19       -5.29     20.36 o 
  -9  -7   2      538.75      496.27     18.60 o 
  -8  -7   2      849.94      800.05     21.47 o 
  -7  -7   2      809.96      747.27     21.77 o 
  -6  -7   2     2804.09     2618.99     32.21 o 
  -5  -7   2     3220.16     3153.77     37.75 o 
  -4  -7   2       14.99       17.74     16.43 o 
  -3  -7   2     6506.46     6092.06     55.34 o 
  -2  -7   2     3230.82     3230.18     47.73 o 
  -1  -7   2     1576.96     1704.43     44.51 o 
   0  -7   2     4296.67     4253.86     72.18 o 
   1  -7   2     5199.59     4912.68     82.51 o 
   2  -7   2      139.21      143.45     24.24 o 
   3  -7   2     5651.62     5753.40     63.46 o 
   4  -7   2     1213.03     1175.85     30.75 o 
   5  -7   2      606.23      562.45     24.65 o 
   6  -7   2     1442.10     1378.57     29.49 o 
   7  -7   2     2142.74     2067.28     31.96 o 
   8  -7   2     1143.84     1106.19     24.04 o 
   9  -7   2     4017.55     3808.05     34.27 o 
  10  -7   2     1036.92     1068.64     22.88 o 
  11  -7   2      344.74      327.47     20.51 o 
  12  -7   2      621.95      660.68     22.08 o 
  13  -7   2       92.46       97.23     20.87 o 
  14  -7   2       40.48       39.52     23.44 o 
  15  -7   2       21.65       13.16     23.59 o 
 -13  -6   2      127.89      127.67     33.22 o 
 -12  -6   2     1084.50     1044.70     33.77 o 
 -11  -6   2        0.20        2.97     20.26 o 
 -10  -6   2     1183.51     1132.00     24.19 o 
  -9  -6   2      127.40      127.92     18.30 o 
  -8  -6   2       90.42      117.24     15.93 o 
  -7  -6   2      741.17      730.74     21.12 o 
  -6  -6   2       23.76       20.26     13.46 o 
  -5  -6   2        4.44        9.07     15.88 o 
  -4  -6   2    15951.22    14734.01     75.65 o 
  -3  -6   2     1730.29     1617.99     33.72 o 
  -2  -6   2       77.05       73.89     18.35 o 
  -1  -6   2     2198.70     2203.52     49.50 o 
   0  -6   2     4331.78     4236.88     80.70 o 
   1  -6   2      650.59      719.50     42.24 o 
   2  -6   2     4813.26     4704.16     67.04 o 
   3  -6   2     2086.63     1937.14     37.95 o 
   4  -6   2      203.80      197.73     16.68 o 
   5  -6   2     1500.21     1394.60     30.54 o 
   6  -6   2      314.28      288.00     19.05 o 
   7  -6   2       10.73        6.20     16.18 o 
   8  -6   2     2790.58     2687.74     31.00 o 
   9  -6   2      725.19      704.23     18.75 o 
  10  -6   2       25.85       19.35     18.50 o 
  11  -6   2     1619.74     1608.01     24.75 o 
  12  -6   2      474.73      466.13     21.62 o 
  13  -6   2      209.85      196.12     19.41 o 
  14  -6   2      434.13      444.60     31.20 o 
  15  -6   2      123.39       87.35     32.91 o 
 -14  -5   2        4.54       10.64     26.26 o 
 -13  -5   2     1252.88     1366.93     34.78 o 
 -12  -5   2       14.97        4.94     20.87 o 
 -11  -5   2     2368.47     2380.84     29.79 o 
 -10  -5   2      175.32      165.73     16.08 o 
  -9  -5   2       45.23       49.90     17.89 o 
  -8  -5   2      474.78      429.74     17.99 o 
  -7  -5   2      465.58      428.53     21.02 o 
  -6  -5   2        0.81        1.56     15.47 o 
  -5  -5   2    16320.59    15686.83     72.33 o 
  -4  -5   2     2744.72     2792.02     37.80 o 
  -3  -5   2      759.03      594.55     22.03 o 
  -2  -5   2     1479.84     1292.43     33.72 o 
  -1  -5   2     2082.00     1869.15     49.60 o 
   0  -5   2       40.47       40.98     28.43 o 
   1  -5   2     6652.93     7135.20    113.10 o 
   2  -5   2      577.23      524.19     28.12 o 
   3  -5   2       80.04       58.82     19.15 o 
   4  -5   2     1989.81     1785.07     33.06 o 
   5  -5   2        1.25       -5.59     21.37 o 
   6  -5   2      572.69      544.05     18.90 o 
   7  -5   2     3939.40     3931.99     35.94 o 
   8  -5   2       96.74       94.40     15.88 o 
   9  -5   2       11.23       23.74     18.25 o 
  10  -5   2     1064.10     1062.29     27.82 o 
  11  -5   2      497.08      527.77     21.62 o 
  12  -5   2      387.71      416.53     23.89 o 
  13  -5   2     1151.17     1135.43     25.00 o 
  14  -5   2      224.80      195.51     30.29 o 
  15  -5   2       11.75       18.25     31.96 o 
 -14  -4   2      874.01      972.37     37.30 o 
 -13  -4   2        8.53        6.80     23.84 o 
 -12  -4   2     5524.65     5732.13     44.10 o 
 -11  -4   2       28.42       17.24     14.82 o 
 -10  -4   2     1417.19     1436.08     28.53 o 
  -9  -4   2      121.24      113.66     15.83 o 
  -8  -4   2      302.42      269.45     14.87 o 
  -7  -4   2       15.84       20.82     15.42 o 
  -6  -4   2    12188.27    11634.93     59.73 o 
  -5  -4   2        4.83        2.97     14.26 o 
  -4  -4   2     4554.39     4027.65     41.43 o 
  -3  -4   2     2307.20     2169.14     36.90 o 
  -2  -4   2     7005.95     6506.27     68.60 o 
  -1  -4   2     1325.71     1187.95     43.65 o 
   1  -4   2     1127.63     1163.60     51.61 o 
   2  -4   2     6214.89     6545.69     76.26 o 
   3  -4   2     6476.31     6179.06     60.58 o 
   4  -4   2      680.39      602.06     22.28 o 
   5  -4   2      373.06      332.46     19.51 o 
   6  -4   2     2302.80     2123.18     27.82 o 
   7  -4   2        3.31       10.43     18.50 o 
   8  -4   2       61.95       68.14     18.75 o 
   9  -4   2      665.44      651.76     19.81 o 
  10  -4   2     1497.07     1457.55     23.69 o 
  11  -4   2      188.96      197.38     19.76 o 
  12  -4   2     2810.03     3098.78     38.26 o 
  13  -4   2      160.37      175.45     19.05 o 
  14  -4   2      765.81      787.29     27.37 o 
  15  -4   2       37.81       18.35     26.71 o 
 -14  -3   2        3.25       -0.66     22.03 o 
 -13  -3   2     3684.87     3824.23     39.16 o 
 -12  -3   2        0.55      -13.46     25.66 o 
 -11  -3   2     2271.45     2247.07     27.47 o 
 -10  -3   2       68.69       86.54     17.84 o 
  -9  -3   2        1.92        5.59     14.52 o 
  -8  -3   2       77.66       83.16     16.03 o 
  -7  -3   2     6828.77     6688.18     43.55 o 
  -6  -3   2       10.35       13.21     19.15 o 
  -5  -3   2    11263.22    10383.52     58.97 o 
  -4  -3   2      256.95      219.96     17.44 o 
  -3  -3   2     2141.32     1978.27     34.98 o 
  -2  -3   2      234.84      250.75     23.64 o 
   1  -3   2     7856.16     7387.32    107.41 o 
   2  -3   2     9593.61     9196.28     84.22 o 
   3  -3   2      312.45      289.21     23.08 o 
   4  -3   2      167.33      152.27     16.83 o 
   5  -3   2     7581.90     6528.10     48.13 o 
   6  -3   2        4.01        3.83     19.25 o 
   7  -3   2     1313.59     1215.97     21.37 o 
   8  -3   2      252.93      231.75     20.01 o 
   9  -3   2      497.12      463.76     16.33 o 
  10  -3   2      353.54      381.25     24.29 o 
  11  -3   2     4291.69     4267.37     34.27 o 
  12  -3   2       11.58       24.29     25.91 o 
  13  -3   2     1144.06     1210.98     27.07 o 
  14  -3   2      106.24      119.96     21.42 o 
  15  -3   2       13.78       27.52     26.16 o 
 -15  -2   2        0.60       31.85     26.41 o 
 -14  -2   2     1995.08     2157.90     33.82 o 
 -13  -2   2        0.01       -0.50     20.31 o 
 -12  -2   2     2249.35     2282.80     28.33 o 
 -11  -2   2        3.67        9.12     17.59 o 
 -10  -2   2        5.17        2.97     18.20 o 
  -9  -2   2       55.49       63.21     16.33 o 
  -8  -2   2     2959.58     2943.03     32.41 o 
  -7  -2   2        4.97       -1.86     15.27 o 
  -6  -2   2     2596.35     2349.28     29.69 o 
  -5  -2   2      243.56      222.43     16.28 o 
  -4  -2   2      907.20      870.61     25.55 o 
  -3  -2   2     1841.58     1763.10     34.02 o 
  -1  -2   2       93.66       75.00     26.21 o 
   1  -2   2     1451.43     1260.48     45.67 o 
   3  -2   2        2.40        0.45     13.41 o 
   4  -2   2    25321.94    24807.51     93.95 o 
   5  -2   2       35.49       48.84     14.01 o 
   6  -2   2     9497.14     8748.95     48.59 o 
   7  -2   2      122.39      112.85     16.38 o 
   8  -2   2       29.86       28.88     18.55 o 
   9  -2   2       23.90       36.39     15.37 o 
  10  -2   2     5410.51     5614.24     42.29 o 
  11  -2   2       95.29       85.74     18.55 o 
  12  -2   2      623.42      652.82     24.34 o 
  13  -2   2      105.24       98.89     18.60 o 
  14  -2   2      276.34      248.54     30.14 o 
 -15  -1   2      188.52      181.60     33.37 o 
 -14  -1   2       17.47       14.06     23.64 o 
 -13  -1   2      592.93      647.12     28.02 o 
 -12  -1   2       37.91       32.71     17.69 o 
 -11  -1   2       15.63       42.04     22.38 o 
 -10  -1   2      376.58      391.63     21.12 o 
  -9  -1   2     2719.63     2676.00     32.01 o 
  -8  -1   2        3.90        8.37     15.47 o 
  -7  -1   2     5099.83     5119.74     39.16 o 
  -6  -1   2      254.29      222.93     15.27 o 
  -5  -1   2     6807.29     7030.11     49.39 o 
  -4  -1   2      238.55      212.35     20.31 o 
  -3  -1   2     2564.06     2250.04     38.61 o 
  -2  -1   2        7.12       20.77     23.99 o 
   1  -1   2     2761.65     2405.53     52.12 o 
   2  -1   2      127.10      109.68     16.78 o 
   3  -1   2     4239.39     3716.21     41.53 o 
   4  -1   2        2.45       11.19     12.60 o 
   5  -1   2    17054.73    15294.74     67.64 o 
   6  -1   2      169.27      125.71     17.49 o 
   7  -1   2     2820.65     2778.36     28.18 o 
   8  -1   2      239.62      260.43     17.09 o 
   9  -1   2     1658.99     1677.26     24.80 o 
  10  -1   2      190.26      218.19     18.90 o 
  11  -1   2      136.76      174.09     22.08 o 
  12  -1   2      248.13      225.91     22.18 o 
  13  -1   2      379.56      404.48     29.49 o 
  14  -1   2      238.08      219.91     27.42 o 
 -15   0   2       12.99       27.52     31.60 o 
 -14   0   2     1161.36     1254.48     30.19 o 
 -13   0   2       27.64       22.33     25.25 o 
 -12   0   2      155.63      184.98     22.18 o 
 -11   0   2      400.35      419.15     18.80 o 
 -10   0   2     4492.63     4287.08     33.32 o 
  -9   0   2      228.65      193.04     17.79 o 
  -8   0   2     6477.52     5928.75     40.17 o 
  -7   0   2       82.47       79.84     14.21 o 
  -6   0   2       33.05       54.64     11.79 o 
  -5   0   2      144.54      162.35     14.36 o 
  -4   0   2     3590.81     3228.31     38.21 o 
  -3   0   2      770.41      657.36     24.40 o 
   1   0   2       14.67       23.13     20.51 o 
   2   0   2     2157.78     1793.29     36.44 o 
   3   0   2       65.51       50.76     18.75 o 
   4   0   2    20061.52    18308.24     77.77 o 
   5   0   2        0.02        7.06     11.69 o 
   6   0   2     3416.41     3040.56     30.24 o 
   7   0   2        5.17       -1.21     16.03 o 
   8   0   2      704.26      740.57     22.98 o 
   9   0   2        3.22       -6.96     13.10 o 
  10   0   2       97.96      101.11     18.04 o 
  11   0   2       16.86       48.39     20.87 o 
  12   0   2      379.69      376.76     22.23 o 
  13   0   2        7.40       23.99     29.23 o 
  14   0   2       74.56       69.61     27.77 o 
 -15   1   2      225.81      190.88     26.71 o 
 -14   1   2       49.46       23.08     27.17 o 
 -13   1   2      454.30      469.86     23.19 o 
 -12   1   2      103.09      114.97     16.18 o 
 -11   1   2     1337.97     1346.62     23.34 o 
 -10   1   2      107.01      110.38     16.68 o 
  -9   1   2     9525.61     9268.91     49.50 o 
  -8   1   2      378.79      368.75     16.43 o 
  -7   1   2     4438.24     4047.56     35.63 o 
  -6   1   2      114.66       74.95     14.36 o 
  -5   1   2     3524.12     3527.81     36.95 o 
  -4   1   2       58.24       55.85     15.88 o 
  -3   1   2     7941.27     7353.34     64.67 o 
  -2   1   2        4.04       16.08     20.72 o 
  -1   1   2       42.39       20.67     19.00 o 
   0   1   2      846.49      744.00     40.22 o 
   1   1   2     1678.93     1329.93     35.38 o 
   2   1   2      923.71      800.50     25.10 o 
   3   1   2     2685.48     2439.51     32.36 o 
   4   1   2      136.83      114.97     18.70 o 
   5   1   2    10080.83     9554.04     52.02 o 
   6   1   2        4.36        3.18     15.88 o 
   7   1   2      294.33      268.50     18.30 o 
   8   1   2        7.32        7.71     13.36 o 
   9   1   2       86.30      118.25     18.20 o 
  10   1   2       49.80       51.76     17.29 o 
  11   1   2      497.91      524.70     20.36 o 
  12   1   2      101.05       85.58     21.07 o 
  13   1   2       42.84       29.03     23.99 o 
  14   1   2       10.92       57.71     26.26 o 
 -16   2   2      674.61      563.51     28.02 o 
 -15   2   2        7.92        0.45     23.44 o 
 -14   2   2     1317.04     1364.81     27.27 o 
 -13   2   2      294.19      321.07     26.26 o 
 -12   2   2      178.09      193.85     18.55 o 
 -11   2   2      672.28      690.52     22.78 o 
 -10   2   2     5937.57     5911.47     38.16 o 
  -9   2   2       89.16       88.61     14.67 o 
  -8   2   2     4218.66     3674.08     32.11 o 
  -7   2   2     1506.23     1562.74     28.23 o 
  -6   2   2      122.63      139.82     13.21 o 
  -5   2   2     1847.41     1778.77     28.73 o 
  -4   2   2     2046.11     1848.48     31.85 o 
  -3   2   2      158.34      159.37     19.61 o 
  -2   2   2    20930.07    21030.30    118.75 o 
  -1   2   2     1371.60     1353.57     37.60 o 
   0   2   2      285.76      105.70     32.61 o 
   1   2   2      250.90      222.68     19.71 o 
   2   2   2    10295.75     9356.21     65.37 o 
   3   2   2      328.20      298.59     18.20 o 
   4   2   2     9048.93     8723.60     53.02 o 
   5   2   2        6.97       10.08     13.86 o 
   6   2   2     1433.37     1326.00     26.61 o 
   7   2   2        1.93       15.47     15.93 o 
   8   2   2     6118.18     5715.75     38.81 o 
   9   2   2      315.49      303.38     19.25 o 
  10   2   2     1050.12     1074.74     21.22 o 
  11   2   2      277.03      277.07     21.67 o 
  12   2   2       25.47       33.32     19.96 o 
  13   2   2       62.53       40.22     20.61 o 
 -16   3   2       46.74        2.22     29.94 o 
 -15   3   2      302.17      306.95     30.70 o 
 -14   3   2       44.24       36.54     20.87 o 
 -13   3   2      104.83      116.78     21.02 o 
 -12   3   2      120.61      117.19     22.63 o 
 -11   3   2     1207.82     1258.71     25.45 o 
 -10   3   2       39.20       33.77     15.93 o 
  -9   3   2     3455.61     3281.89     31.45 o 
  -8   3   2     2606.69     2670.00     30.29 o 
  -7   3   2     1784.19     1914.15     30.49 o 
  -6   3   2     1614.88     1527.97     27.37 o 
  -5   3   2     7534.57     7283.39     50.81 o 
  -4   3   2       54.05       54.99     15.78 o 
  -3   3   2     3943.83     4105.83     48.13 o 
  -2   3   2       96.33      108.92     18.45 o 
  -1   3   2     1959.83     1988.45     39.67 o 
   0   3   2    10725.34    10881.15     82.96 o 
   1   3   2    25903.66    26798.47    113.36 o 
   2   3   2        2.14        0.00     18.95 o 
   3   3   2    21025.43    20619.31     83.16 o 
   4   3   2      464.69      419.91     19.25 o 
   5   3   2      722.90      734.47     21.37 o 
   6   3   2     1199.17     1155.44     25.86 o 
   7   3   2     6944.45     6550.63     41.78 o 
   8   3   2       13.03       20.36     14.92 o 
   9   3   2     2591.67     2607.70     30.09 o 
  10   3   2        7.83        2.47     20.97 o 
  11   3   2      140.29      150.35     18.30 o 
  12   3   2        1.39      -23.84     23.84 o 
  13   3   2      478.60      525.10     34.58 o 
 -16   4   2      703.48      689.77     31.65 o 
 -15   4   2      242.93      216.23     21.67 o 
 -14   4   2      121.65       93.55     18.70 o 
 -13   4   2      722.11      785.93     24.90 o 
 -12   4   2      201.77      210.99     22.83 o 
 -11   4   2      330.00      343.90     19.81 o 
 -10   4   2      874.54      862.29     21.22 o 
  -9   4   2     1426.30     1469.25     24.60 o 
  -8   4   2     1704.95     1702.46     25.15 o 
  -7   4   2     3775.18     3495.80     35.58 o 
  -6   4   2     1689.45     1694.70     27.72 o 
  -5   4   2      135.46      123.59     16.68 o 
  -4   4   2     3982.71     4022.11     44.00 o 
  -3   4   2      684.15      680.24     25.66 o 
  -2   4   2     2826.16     2956.59     43.75 o 
  -1   4   2      808.35      787.95     25.50 o 
   0   4   2     6493.30     6186.46     59.58 o 
   1   4   2      608.23      560.78     23.54 o 
   2   4   2    17677.54    17332.54     80.59 o 
   3   4   2        0.25       -6.45     13.10 o 
   4   4   2     2699.96     2562.14     33.42 o 
   5   4   2      851.57      842.44     22.08 o 
   6   4   2     5956.90     5619.23     38.56 o 
   7   4   2      105.21       91.13     19.25 o 
   8   4   2     8221.79     8414.38     49.29 o 
   9   4   2      211.72      253.53     22.48 o 
  10   4   2     1324.87     1359.72     24.90 o 
  11   4   2      465.69      490.72     27.42 o 
  12   4   2      179.71      158.87     23.99 o 
  13   4   2       28.72      -10.13     32.81 o 
 -16   5   2       36.61       67.74     33.37 o 
 -15   5   2        2.06       -4.33     20.77 o 
 -14   5   2      815.38      796.67     25.76 o 
 -13   5   2        4.78       11.34     20.61 o 
 -12   5   2      579.87      580.79     20.31 o 
 -11   5   2      536.74      551.01     21.98 o 
 -10   5   2      308.69      324.95     20.82 o 
  -9   5   2      917.35      935.43     22.43 o 
  -8   5   2     3436.18     3337.69     32.06 o 
  -7   5   2     1972.94     1875.80     29.44 o 
  -6   5   2     4283.91     4483.05     42.54 o 
  -5   5   2     6707.39     6500.83     49.24 o 
  -4   5   2      245.03      254.28     20.72 o 
  -3   5   2      422.63      507.46     21.42 o 
  -2   5   2     1532.10     1419.65     30.34 o 
  -1   5   2     6439.30     6975.42     62.05 o 
   0   5   2     4363.25     4582.84     49.04 o 
   1   5   2     6702.78     5815.20     51.36 o 
   2   5   2      938.22      882.30     23.74 o 
   3   5   2     6201.58     6176.38     47.03 o 
   4   5   2     2112.99     2030.49     28.83 o 
   5   5   2        1.95        5.49     13.56 o 
   6   5   2      502.16      503.22     21.77 o 
   7   5   2     4333.38     4079.82     35.08 o 
   8   5   2        4.21       11.74     17.89 o 
   9   5   2     3325.88     3194.04     33.57 o 
  10   5   2      253.35      235.68     22.28 o 
  11   5   2        1.38       16.94     22.93 o 
  12   5   2       17.27       26.21     22.63 o 
 -15   6   2      782.86      753.27     25.35 o 
 -14   6   2        0.29        2.17     21.37 o 
 -13   6   2      533.24      581.80     21.02 o 
 -12   6   2      139.51      131.60     15.68 o 
 -11   6   2      146.48      144.20     16.38 o 
 -10   6   2      594.77      590.77     17.99 o 
  -9   6   2     1984.78     2017.28     28.38 o 
  -8   6   2      797.95      779.89     22.53 o 
  -7   6   2     2377.53     2366.02     31.15 o 
  -6   6   2    11524.43    11486.64     62.75 o 
  -5   6   2      290.92      313.20     21.12 o 
  -4   6   2     8940.45     9336.50     62.45 o 
  -3   6   2     1318.65     1343.19     28.48 o 
  -2   6   2        1.51        0.45     12.75 o 
  -1   6   2     1347.70     1338.70     30.90 o 
   0   6   2     2503.91     2185.07     33.77 o 
   1   6   2        0.13       13.05     21.37 o 
   2   6   2     7451.14     7445.94     53.93 o 
   3   6   2     2569.35     2635.37     34.78 o 
   4   6   2       81.29       77.27     15.68 o 
   5   6   2     1173.39     1106.55     22.78 o 
   6   6   2     1322.33     1271.42     23.64 o 
   7   6   2      492.04      475.80     19.10 o 
   8   6   2     2744.72     2638.04     34.17 o 
   9   6   2      316.91      324.34     26.81 o 
  10   6   2        0.62       -2.07     20.36 o 
  11   6   2      301.55      255.34     25.76 o 
  12   6   2      638.26      614.01     31.65 o 
 -15   7   2       13.24       -3.88     22.23 o 
 -14   7   2      410.02      454.28     26.46 o 
 -13   7   2      166.30      167.74     21.57 o 
 -12   7   2      376.13      408.26     17.74 o 
 -11   7   2      662.87      686.39     22.38 o 
 -10   7   2      332.04      375.05     25.35 o 
  -9   7   2       77.33       66.53     14.62 o 
  -8   7   2     1665.81     1639.31     27.02 o 
  -7   7   2     2215.46     2198.43     30.85 o 
  -6   7   2     1049.80     1169.70     28.78 o 
  -5   7   2     2675.23     2429.12     32.61 o 
  -4   7   2     3938.45     3970.35     43.09 o 
  -3   7   2      123.59      184.53     24.45 o 
  -2   7   2     1937.45     2082.70     37.05 o 
  -1   7   2     1265.06     1241.27     29.99 o 
   0   7   2        0.76        6.25     21.17 o 
   1   7   2     2233.45     2171.76     31.85 o 
   2   7   2     3034.08     3088.09     36.95 o 
   3   7   2        1.03        0.15     16.99 o 
   4   7   2      520.44      501.21     20.61 o 
   5   7   2        4.74       21.93     14.52 o 
   6   7   2       26.58       34.48     19.91 o 
   7   7   2     1309.74     1307.45     28.63 o 
   8   7   2      398.27      378.93     24.19 o 
   9   7   2        4.19      -18.25     24.90 o 
  10   7   2      429.70      425.05     31.30 o 
  11   7   2      440.34      470.41     26.56 o 
 -15   8   2      105.04      123.79     33.52 o 
 -14   8   2      157.05      137.80     24.90 o 
 -13   8   2        0.73       -4.13     20.72 o 
 -12   8   2      218.65      233.21     19.35 o 
 -11   8   2      121.49      135.48     16.68 o 
 -10   8   2       79.17       93.04     18.65 o 
  -9   8   2      865.50      837.70     21.87 o 
  -8   8   2     1391.01     1346.26     25.50 o 
  -7   8   2     1107.52     1130.74     27.27 o 
  -6   8   2     3167.17     3204.32     38.66 o 
  -5   8   2     2172.48     2244.50     33.57 o 
  -4   8   2     2694.16     2956.74     40.27 o 
  -3   8   2     5428.31     5509.05     51.56 o 
  -2   8   2      102.84       77.52     19.66 o 
  -1   8   2     1202.95     1252.41     31.20 o 
   0   8   2     1743.13     1808.36     33.82 o 
   1   8   2     2813.75     2855.78     38.51 o 
   2   8   2       17.25       16.89     16.28 o 
   3   8   2     3180.36     3020.40     33.72 o 
   4   8   2      711.35      690.12     21.98 o 
   5   8   2      601.42      651.26     24.95 o 
   6   8   2     2193.16     2095.81     30.09 o 
   7   8   2       85.70       81.85     19.20 o 
   8   8   2       32.27       44.51     19.51 o 
   9   8   2      828.80      892.94     30.54 o 
  10   8   2      566.78      586.79     30.29 o 
 -15   9   2      139.42      106.90     24.45 o 
 -14   9   2       22.59       32.66     29.44 o 
 -13   9   2      192.47      220.82     26.92 o 
 -12   9   2      507.61      572.48     28.68 o 
 -11   9   2      477.24      524.09     25.00 o 
 -10   9   2      940.79      956.80     24.50 o 
  -9   9   2       85.41       72.13     18.95 o 
  -8   9   2      345.22      362.10     19.00 o 
  -7   9   2        5.99       14.36     19.91 o 
  -6   9   2     2953.60     2956.54     34.48 o 
  -5   9   2      462.47      424.49     25.81 o 
  -4   9   2     5467.28     5524.12     50.96 o 
  -3   9   2       52.44       59.17     20.46 o 
  -2   9   2     1487.23     1511.84     33.67 o 
  -1   9   2      346.51      386.19     21.52 o 
   0   9   2      870.04      876.81     27.72 o 
   1   9   2       23.34       22.88     17.44 o 
   2   9   2     1012.16     1071.37     27.62 o 
   3   9   2      606.00      563.25     22.33 o 
   4   9   2     1269.41     1259.42     26.06 o 
   5   9   2     1242.65     1206.60     27.97 o 
   6   9   2      151.12      137.95     22.88 o 
   7   9   2       60.01       48.84     18.40 o 
   8   9   2      774.93      792.89     23.64 o 
   9   9   2      301.24      291.23     27.77 o 
  10   9   2      321.08      311.19     35.79 o 
 -15  10   2      126.55       88.26     24.70 o 
 -14  10   2      153.06      132.01     28.73 o 
 -13  10   2      833.80      846.62     30.14 o 
 -12  10   2      145.96      145.01     23.19 o 
 -11  10   2     1039.90     1084.92     27.27 o 
 -10  10   2      169.05      158.87     18.90 o 
  -9  10   2     1095.77     1145.91     26.06 o 
  -8  10   2       23.03       13.36     19.05 o 
  -7  10   2      656.57      732.00     23.59 o 
  -6  10   2       58.21       47.73     18.30 o 
  -5  10   2     5295.02     5282.13     49.34 o 
  -4  10   2       63.37       82.16     23.34 o 
  -3  10   2     5198.21     5337.43     53.33 o 
  -2  10   2      290.75      319.71     25.55 o 
  -1  10   2      145.49      116.43     18.30 o 
   0  10   2      143.58      154.03     21.02 o 
   1  10   2      459.83      507.91     23.44 o 
   2  10   2     1318.76     1270.96     32.16 o 
   3  10   2     2396.64     2331.54     35.48 o 
   4  10   2     2511.88     2488.70     34.12 o 
   5  10   2      258.25      255.09     19.41 o 
   6  10   2      757.93      786.59     25.71 o 
   7  10   2      771.81      746.87     27.42 o 
   8  10   2       10.35       17.79     25.86 o 
   9  10   2      807.72      761.24     29.69 o 
 -14  11   2      214.25      209.88     28.93 o 
 -13  11   2       25.07       20.46     25.45 o 
 -12  11   2      755.59      811.44     27.72 o 
 -11  11   2        1.46        1.11     20.72 o 
 -10  11   2     1240.49     1338.70     28.88 o 
  -9  11   2       16.05       17.94     18.09 o 
  -8  11   2        5.48        0.55     18.65 o 
  -7  11   2       23.37       42.29     23.74 o 
  -6  11   2     2072.92     2349.79     38.51 o 
  -5  11   2      336.14      326.16     23.49 o 
  -4  11   2     3420.96     3302.20     41.38 o 
  -3  11   2      863.62      912.04     30.65 o 
  -2  11   2       87.48       94.51     23.59 o 
  -1  11   2      785.30      769.35     30.04 o 
   0  11   2      519.05      519.76     27.67 o 
   1  11   2       93.52       79.03     19.96 o 
   2  11   2     4454.73     4281.38     44.35 o 
   3  11   2      429.15      429.84     23.59 o 
   4  11   2        0.05       -9.48     23.59 o 
   5  11   2      289.87      273.89     22.83 o 
   6  11   2      530.75      496.02     26.01 o 
   7  11   2       57.01       64.11     26.66 o 
   8  11   2      554.54      516.08     30.95 o 
 -13  12   2        0.68      -28.93     34.37 o 
 -12  12   2       33.55       35.18     25.30 o 
 -11  12   2      695.74      707.61     26.81 o 
 -10  12   2       98.73      107.91     19.30 o 
  -9  12   2      527.77      587.45     30.34 o 
  -8  12   2      130.23      131.75     20.11 o 
  -7  12   2      382.00      415.88     27.22 o 
  -6  12   2        3.61        3.93     24.45 o 
  -5  12   2     3598.68     3727.15     47.93 o 
  -4  12   2       31.41       34.48     25.35 o 
  -3  12   2      198.89      203.07     26.61 o 
  -2  12   2     1017.60      981.65     32.51 o 
  -1  12   2      665.26      683.57     29.84 o 
   0  12   2       15.97       14.92     24.09 o 
   1  12   2     2545.54     2409.97     39.77 o 
   2  12   2      350.79      370.01     25.86 o 
   3  12   2       68.76       65.62     27.32 o 
   4  12   2      504.64      520.61     26.61 o 
   5  12   2     1344.33     1414.06     38.51 o 
   6  12   2       94.63      103.02     31.55 o 
   7  12   2      962.15      888.15     31.05 o 
 -13  13   2       30.48        5.85     27.82 o 
 -12  13   2      832.93      859.42     32.51 o 
 -11  13   2        7.90       22.73     24.24 o 
 -10  13   2      285.96      288.20     24.40 o 
  -9  13   2       51.18       70.01     27.12 o 
  -8  13   2        7.59        1.56     27.47 o 
  -7  13   2        1.24        2.37     27.87 o 
  -6  13   2      623.35      664.66     29.38 o 
  -5  13   2      104.34      121.98     24.90 o 
  -4  13   2       74.99       73.29     24.60 o 
  -3  13   2      725.24      701.21     30.80 o 
  -2  13   2      128.53      132.56     27.82 o 
  -1  13   2      223.34      225.35     26.06 o 
   0  13   2     3104.09     3070.35     46.72 o 
   1  13   2      103.89       89.26     27.72 o 
   2  13   2      568.52      576.41     30.75 o 
   3  13   2       11.22       10.64     26.46 o 
   4  13   2      447.13      462.50     34.02 o 
   5  13   2        1.95        3.63     30.75 o 
   6  13   2     1070.17     1035.78     41.48 o 
 -12  14   2       36.88       47.98     28.73 o 
 -11  14   2       37.73       41.58     32.76 o 
 -10  14   2       89.91      115.12     31.60 o 
  -9  14   2       39.21       40.27     31.55 o 
  -8  14   2       75.16       71.57     27.97 o 
  -7  14   2      534.97      530.19     32.36 o 
  -6  14   2       98.32       85.63     29.03 o 
  -5  14   2      281.26      281.35     30.70 o 
  -4  14   2        1.34       13.61     30.85 o 
  -3  14   2      129.47      148.94     29.23 o 
  -2  14   2        5.79        7.06     30.59 o 
  -1  14   2     2160.77     2169.55     45.61 o 
   0  14   2       58.22       55.19     27.07 o 
   1  14   2      753.40      719.40     28.93 o 
   2  14   2        2.93        4.28     30.49 o 
   3  14   2       62.06       71.57     30.65 o 
   4  14   2        8.97       10.84     28.83 o 
   5  14   2     1581.19     1379.13     44.10 o 
 -11  15   2       59.00       60.13     34.93 o 
 -10  15   2       70.09       93.35     36.29 o 
  -9  15   2       78.34       64.62     23.13 o 
  -8  15   2      469.48      470.61     35.58 o 
  -7  15   2        0.39      -13.36     33.92 o 
  -6  15   2        5.52       16.43     34.68 o 
  -5  15   2        8.82       13.10     28.53 o 
  -4  15   2       31.33       14.31     27.32 o 
  -3  15   2       14.26       10.58     27.02 o 
  -2  15   2      868.35      878.32     37.55 o 
  -1  15   2       22.99       20.41     33.82 o 
   0  15   2     1025.19      961.19     38.81 o 
   1  15   2       18.96       25.45     29.89 o 
   2  15   2       50.21       54.23     34.17 o 
   3  15   2       33.47       39.21     28.83 o 
  -9  16   2      560.76      506.45     43.80 o 
  -8  16   2       22.91       43.50     36.19 o 
  -7  16   2      581.57      592.59     42.19 o 
  -6  16   2        3.87        5.09     35.28 o 
  -5  16   2       74.10       56.05     31.45 o 
  -4  16   2      239.64      187.60     39.72 o 
  -3  16   2     1018.84      919.50     39.57 o 
  -2  16   2      104.79       84.02     31.55 o 
  -1  16   2     1098.99     1089.21     43.55 o 
   0  16   2        6.94       17.09     34.27 o 
   1  16   2      201.24      166.83     38.91 o 
  -6  17   2      627.27      479.53     45.06 o 
  -5  17   2       39.38       25.50     38.41 o 
  -4  17   2       36.21       27.87     41.73 o 
  -3  17   2       25.86       10.18     41.83 o 
  -4 -16   3       39.45       45.46     57.26 o 
   7 -16   3      240.11      246.67     58.42 o 
   8 -16   3       12.37       14.67     48.08 o 
   9 -16   3      220.80      181.35     43.90 o 
  -5 -15   3      289.16      307.56     46.02 o 
  -4 -15   3        4.43        3.88     37.50 o 
  -3 -15   3      284.19      275.70     51.56 o 
   6 -15   3     2001.84     1932.00     72.73 o 
   7 -15   3       50.53       51.51     39.67 o 
   8 -15   3       46.46       56.96     40.42 o 
   9 -15   3        3.46       -1.01     31.50 o 
  10 -15   3      169.82      180.19     40.73 o 
  -7 -14   3      549.42      504.58     42.64 o 
  -6 -14   3       29.42       39.31     35.38 o 
  -5 -14   3      125.03      123.13     36.09 o 
  -4 -14   3       66.32       53.83     29.08 o 
  -3 -14   3      693.64      675.70     38.86 o 
  -2 -14   3       94.45       93.65     43.90 o 
   5 -14   3     1571.55     1556.29     63.81 o 
   6 -14   3       98.44       89.52     37.20 o 
   7 -14   3      355.77      409.88     32.01 o 
   8 -14   3        0.84       -0.20     33.47 o 
   9 -14   3       17.10       19.76     31.25 o 
  10 -14   3       37.70       27.12     30.95 o 
  11 -14   3      419.65      444.15     37.05 o 
  -8 -13   3      760.49      685.88     40.93 o 
  -7 -13   3        4.43       -0.96     31.25 o 
  -6 -13   3       96.46      118.80     31.91 o 
  -5 -13   3      194.10      173.34     28.33 o 
  -4 -13   3      973.93     1023.33     38.05 o 
  -3 -13   3      121.42      117.99     31.50 o 
  -2 -13   3     3616.50     3689.20     67.59 o 
  -1 -13   3        6.02        4.03     40.07 o 
   4 -13   3     2323.73     2089.56     73.08 o 
   5 -13   3      207.42      207.21     33.72 o 
   6 -13   3     1007.53     1005.84     37.50 o 
   7 -13   3      258.32      249.09     25.91 o 
   8 -13   3        0.22        7.46     29.03 o 
   9 -13   3       18.68       15.52     21.42 o 
  10 -13   3      488.90      474.85     33.77 o 
  11 -13   3       18.42       -2.97     25.05 o 
  12 -13   3       55.61       57.26     34.48 o 
  -9 -12   3     1131.12     1178.02     42.79 o 
  -8 -12   3       10.23       23.64     26.66 o 
  -7 -12   3      565.37      617.13     34.88 o 
  -6 -12   3        0.57        1.21     20.87 o 
  -5 -12   3       19.99       21.87     27.17 o 
  -4 -12   3       50.34       55.59     26.76 o 
  -3 -12   3     2305.24     2337.29     46.67 o 
  -2 -12   3       29.75       45.77     29.28 o 
  -1 -12   3      653.69      698.23     44.00 o 
   4 -12   3      464.13      470.06     41.83 o 
   5 -12   3     1197.78     1201.20     40.47 o 
   6 -12   3     1298.62     1359.27     41.23 o 
   7 -12   3       23.82       24.45     23.59 o 
   8 -12   3       49.45       63.26     23.29 o 
   9 -12   3      798.95      816.83     28.23 o 
  10 -12   3        1.86        6.85     25.91 o 
  11 -12   3       52.17       32.11     24.90 o 
  12 -12   3        0.55       -6.25     29.94 o 
  13 -12   3      189.65      154.43     34.83 o 
 -10 -11   3     1014.24      995.46     37.40 o 
  -9 -11   3        5.69       18.75     23.94 o 
  -8 -11   3      477.02      505.09     26.71 o 
  -7 -11   3      887.24      934.42     32.56 o 
  -6 -11   3      171.87      166.78     26.11 o 
  -5 -11   3      306.80      302.92     26.21 o 
  -4 -11   3     4097.29     4238.34     51.97 o 
  -3 -11   3      892.00      934.67     37.10 o 
  -2 -11   3     1803.30     1745.15     43.50 o 
  -1 -11   3     2239.66     2230.64     56.65 o 
   3 -11   3       32.12       35.23     30.19 o 
   4 -11   3      816.45      847.22     37.40 o 
   5 -11   3      598.03      550.75     29.18 o 
   6 -11   3      259.35      264.26     29.23 o 
   7 -11   3      671.43      669.30     26.26 o 
   8 -11   3     1064.25     1087.09     31.05 o 
   9 -11   3      229.26      231.65     20.72 o 
  10 -11   3      892.83      931.09     31.65 o 
  11 -11   3      153.34      157.06     22.48 o 
  12 -11   3      215.01      208.06     30.95 o 
  13 -11   3      316.03      271.57     29.69 o 
 -11 -10   3      271.96      234.17     29.28 o 
 -10 -10   3       46.62       38.00     24.80 o 
  -9 -10   3      691.24      641.53     31.30 o 
  -8 -10   3      851.21      869.91     31.15 o 
  -7 -10   3      212.11      213.20     23.54 o 
  -6 -10   3     1254.19     1272.58     32.06 o 
  -5 -10   3     1994.98     2027.21     36.04 o 
  -4 -10   3      128.11      124.65     25.50 o 
  -3 -10   3     1137.10     1179.78     32.61 o 
  -2 -10   3     1484.91     1465.57     39.01 o 
  -1 -10   3      221.18      221.27     29.89 o 
   0 -10   3     2809.65     2764.20     87.30 o 
   2 -10   3      138.99      116.48     38.66 o 
   3 -10   3     3265.09     3373.32     64.42 o 
   4 -10   3      958.44      943.65     32.31 o 
   5 -10   3       11.56       20.46     22.73 o 
   6 -10   3     1155.91     1138.81     30.24 o 
   7 -10   3     1757.56     1840.16     35.94 o 
   8 -10   3      375.92      377.97     26.36 o 
   9 -10   3     2098.13     2060.58     31.91 o 
  10 -10   3       15.28       21.72     23.44 o 
  11 -10   3       17.06        4.33     21.57 o 
  12 -10   3       29.46       25.96     24.40 o 
  13 -10   3      439.99      436.74     26.71 o 
  14 -10   3        3.36       18.50     35.13 o 
 -11  -9   3      277.70      242.59     22.63 o 
 -10  -9   3      312.57      297.23     25.91 o 
  -9  -9   3      782.40      788.05     29.74 o 
  -8  -9   3      446.47      409.22     24.70 o 
  -7  -9   3     6513.91     6315.65     49.14 o 
  -6  -9   3     1179.45     1134.22     27.87 o 
  -5  -9   3      658.33      605.74     25.00 o 
  -4  -9   3     2000.20     1987.19     34.48 o 
  -3  -9   3     1565.62     1560.83     34.78 o 
  -2  -9   3      982.96     1020.16     35.58 o 
  -1  -9   3     5822.68     5785.46     82.16 o 
   0  -9   3     2759.83     2833.56     89.11 o 
   2  -9   3      913.07      936.74     49.70 o 
   3  -9   3       59.03       63.10     23.34 o 
   4  -9   3      284.81      307.16     26.06 o 
   5  -9   3      276.10      276.46     23.19 o 
   6  -9   3     1683.44     1629.43     32.16 o 
   7  -9   3      122.34      116.33     21.07 o 
   8  -9   3     2696.63     2656.74     35.13 o 
   9  -9   3      219.57      178.93     21.22 o 
  10  -9   3      684.85      730.39     24.09 o 
  11  -9   3     1415.46     1511.49     29.94 o 
  12  -9   3      144.58      131.05     21.82 o 
  13  -9   3       22.27       26.86     23.79 o 
  14  -9   3      556.20      511.09     27.27 o 
 -12  -8   3      398.65      356.45     35.13 o 
 -11  -8   3       87.73       55.70     29.13 o 
 -10  -8   3       51.34       40.07     24.80 o 
  -9  -8   3      438.94      446.02     23.44 o 
  -8  -8   3     3187.35     3147.87     38.16 o 
  -7  -8   3      398.63      418.70     25.86 o 
  -6  -8   3     3687.18     3473.57     39.06 o 
  -5  -8   3     2041.01     1927.26     32.81 o 
  -4  -8   3      710.33      592.08     24.50 o 
  -3  -8   3      684.53      679.94     27.72 o 
  -2  -8   3     5532.85     5409.45     64.06 o 
  -1  -8   3     3124.77     3240.06     66.33 o 
   2  -8   3        7.20       19.96     31.50 o 
   3  -8   3     2101.32     2040.52     45.87 o 
   4  -8   3      853.09      851.61     28.68 o 
   5  -8   3      334.76      277.52     21.98 o 
   6  -8   3       44.50       49.14     20.72 o 
   7  -8   3     2358.95     2199.89     31.15 o 
   8  -8   3       86.81       84.27     16.99 o 
   9  -8   3     1192.32     1237.75     27.47 o 
  10  -8   3      477.60      461.44     22.18 o 
  11  -8   3       89.00       98.59     17.44 o 
  12  -8   3        6.73       35.69     25.10 o 
  13  -8   3      303.49      297.93     30.90 o 
  14  -8   3      127.73       84.02     27.82 o 
 -13  -7   3      610.58      589.97     31.10 o 
 -12  -7   3       68.79       69.05     20.61 o 
 -11  -7   3       36.14       47.08     17.44 o 
 -10  -7   3       94.68       79.13     20.67 o 
  -9  -7   3     1676.34     1641.73     30.34 o 
  -8  -7   3        0.07       -2.87     15.83 o 
  -7  -7   3     5547.98     5099.37     41.68 o 
  -6  -7   3      198.51      193.60     20.82 o 
  -5  -7   3     1018.92      966.28     26.16 o 
  -4  -7   3      431.19      413.66     18.60 o 
  -3  -7   3     2280.08     2080.08     38.21 o 
  -2  -7   3      478.34      496.97     29.28 o 
  -1  -7   3     3998.74     3955.17     74.85 o 
   2  -7   3     2003.84     2037.64     53.53 o 
   3  -7   3      400.80      377.62     27.17 o 
   4  -7   3     1047.41     1103.88     29.59 o 
   5  -7   3      400.09      353.22     19.96 o 
   6  -7   3     2674.12     2631.39     35.53 o 
   7  -7   3      364.10      303.33     18.90 o 
   8  -7   3     1759.50     1722.77     27.57 o 
   9  -7   3     3055.95     3092.02     34.58 o 
  10  -7   3       56.65       54.64     16.08 o 
  11  -7   3     1859.88     1886.74     28.83 o 
  12  -7   3      460.34      491.18     27.82 o 
  13  -7   3        0.41       15.93     23.24 o 
  14  -7   3      149.72      176.31     27.37 o 
 -13  -6   3      127.46      131.30     27.62 o 
 -12  -6   3       17.20       34.27     28.93 o 
 -11  -6   3      128.08      119.86     20.97 o 
 -10  -6   3     1156.44     1198.63     27.22 o 
  -9  -6   3      119.97      116.23     22.08 o 
  -8  -6   3     2440.75     2376.05     32.06 o 
  -7  -6   3       70.96       74.19     16.13 o 
  -6  -6   3       27.50       50.40     15.88 o 
  -5  -6   3     1539.39     1461.74     27.47 o 
  -4  -6   3     3948.84     3662.23     42.04 o 
  -3  -6   3      160.86      189.82     22.28 o 
  -2  -6   3     3556.62     3217.63     52.02 o 
  -1  -6   3     1186.13     1115.47     46.67 o 
   2  -6   3     2375.20     2029.48     47.68 o 
   3  -6   3     1195.01     1114.01     30.90 o 
   4  -6   3      259.25      200.40     19.15 o 
   5  -6   3     1581.10     1537.59     30.49 o 
   6  -6   3      201.13      219.81     18.09 o 
   7  -6   3     1108.12     1098.89     26.46 o 
   8  -6   3      960.16      905.34     21.98 o 
   9  -6   3        1.47        3.23     15.42 o 
  10  -6   3     1013.88     1001.51     21.82 o 
  11  -6   3      163.83      156.75     19.10 o 
  12  -6   3      164.04      165.98     19.05 o 
  13  -6   3      255.24      248.13     25.05 o 
  14  -6   3      445.15      399.29     32.21 o 
 -14  -5   3       14.03       31.30     23.13 o 
 -13  -5   3      196.04      195.36     25.55 o 
 -12  -5   3       30.06       15.32     26.11 o 
 -11  -5   3     1059.52     1109.52     24.29 o 
 -10  -5   3        0.63       -6.60     17.24 o 
  -9  -5   3     3379.45     3408.60     33.97 o 
  -8  -5   3       49.46       44.56     18.15 o 
  -7  -5   3      349.00      306.10     21.47 o 
  -6  -5   3     1910.25     1840.72     28.43 o 
  -5  -5   3     5482.15     5284.55     45.72 o 
  -4  -5   3        0.29        9.07     20.16 o 
  -3  -5   3     5913.08     5187.93     54.44 o 
  -2  -5   3     1033.84      975.20     33.42 o 
  -1  -5   3       10.81       27.57     25.10 o 
   2  -5   3      340.42      331.40     25.40 o 
   3  -5   3    16361.39    15773.77     93.50 o 
   4  -5   3     1698.58     1578.97     29.28 o 
   5  -5   3     2691.50     2784.41     34.43 o 
   6  -5   3      689.98      693.80     21.27 o 
   7  -5   3      913.48      838.40     21.77 o 
   8  -5   3      100.70      118.35     15.88 o 
   9  -5   3     2535.32     2450.80     30.75 o 
  10  -5   3      377.96      376.46     18.25 o 
  11  -5   3     1393.44     1476.71     28.63 o 
  12  -5   3      378.55      375.30     20.77 o 
  13  -5   3      150.66      133.87     22.18 o 
  14  -5   3       94.28       72.73     25.00 o 
 -14  -4   3      136.01      155.09     28.38 o 
 -13  -4   3       77.51       47.68     30.59 o 
 -12  -4   3      834.50      857.66     26.46 o 
 -11  -4   3        0.20        4.79     17.19 o 
 -10  -4   3     2106.96     2224.99     29.08 o 
  -9  -4   3        0.12        3.78     14.36 o 
  -8  -4   3      765.04      693.70     22.43 o 
  -7  -4   3      128.05      136.79     16.99 o 
  -6  -4   3     3937.98     4060.06     39.26 o 
  -5  -4   3       98.62       76.71     17.34 o 
  -4  -4   3    20139.53    18491.80     87.15 o 
  -3  -4   3      534.16      523.38     24.29 o 
  -2  -4   3     3325.66     3060.62     52.37 o 
  -1  -4   3      753.09      734.62     42.99 o 
   1  -4   3       32.60       20.06     25.60 o 
   3  -4   3      158.05      158.62     22.08 o 
   4  -4   3     4457.61     3880.53     41.03 o 
   5  -4   3      307.08      272.68     18.20 o 
   6  -4   3       68.32       72.13     18.90 o 
   7  -4   3       14.07        4.74     15.27 o 
   8  -4   3     1802.01     1796.77     28.02 o 
   9  -4   3      478.18      422.13     16.28 o 
  10  -4   3      250.04      280.59     23.74 o 
  11  -4   3      606.31      604.68     19.76 o 
  12  -4   3       14.99        8.47     26.61 o 
  13  -4   3      689.26      730.19     26.86 o 
  14  -4   3      209.20      208.87     25.66 o 
 -14  -3   3       31.53       35.94     29.74 o 
 -13  -3   3      171.01      147.48     19.35 o 
 -12  -3   3       18.33       12.70     21.07 o 
 -11  -3   3     3923.67     3872.16     35.33 o 
 -10  -3   3        9.79       10.79     15.27 o 
  -9  -3   3     1479.99     1476.15     23.99 o 
  -8  -3   3      444.50      425.40     21.77 o 
  -7  -3   3      412.05      397.18     18.60 o 
  -6  -3   3     1193.19     1219.45     27.22 o 
  -5  -3   3    18616.54    16956.58     75.30 o 
  -4  -3   3      341.75      328.22     18.75 o 
  -3  -3   3    34585.92    33485.18    132.46 o 
  -2  -3   3       25.83       18.35     19.10 o 
  -1  -3   3        8.11       44.81     26.26 o 
   0  -3   3      223.49      195.97     34.22 o 
   2  -3   3        4.52       17.79     21.93 o 
   3  -3   3    19163.19    17963.78     91.28 o 
   4  -3   3     1669.60     1579.58     27.92 o 
   5  -3   3       10.14       10.33     15.93 o 
   6  -3   3      110.34       85.84     15.98 o 
   7  -3   3     2538.37     2579.68     30.85 o 
   8  -3   3      156.13      134.22     19.46 o 
   9  -3   3      953.79      909.98     21.22 o 
  10  -3   3      270.36      240.52     17.94 o 
  11  -3   3       10.76       11.04     16.13 o 
  12  -3   3      611.26      600.80     24.29 o 
  13  -3   3      440.33      461.34     25.81 o 
  14  -3   3        7.31       -4.28     26.06 o 
 -15  -2   3        1.19       -1.26     26.97 o 
 -14  -2   3        9.45        5.65     20.72 o 
 -13  -2   3        1.81        4.28     17.74 o 
 -12  -2   3     3255.34     3325.39     32.91 o 
 -11  -2   3       11.60        4.79     15.52 o 
 -10  -2   3     3341.79     3216.97     29.89 o 
  -9  -2   3       96.77       87.85     14.47 o 
  -8  -2   3      476.82      455.64     18.50 o 
  -7  -2   3      604.54      578.48     17.89 o 
  -6  -2   3     1555.20     1400.20     27.77 o 
  -5  -2   3      718.77      660.83     19.25 o 
  -4  -2   3    10462.41     9454.60     63.66 o 
  -3  -2   3      960.59      921.62     29.18 o 
  -2  -2   3     2553.32     2495.40     48.24 o 
  -1  -2   3      530.76      479.28     32.51 o 
   1  -2   3     1475.21     1304.38     40.27 o 
   2  -2   3    27561.13    25706.84    119.15 o 
   3  -2   3     1016.03      954.68     25.45 o 
   4  -2   3     1270.88     1276.61     24.29 o 
   5  -2   3     1363.55     1298.94     23.74 o 
   6  -2   3     2186.24     1888.50     26.92 o 
   7  -2   3        1.08       -5.39     14.87 o 
   8  -2   3     2076.26     2064.61     26.31 o 
   9  -2   3      582.34      605.94     19.66 o 
  10  -2   3       25.13       34.78     18.40 o 
  11  -2   3      265.35      259.93     17.14 o 
  12  -2   3      822.92      840.87     22.43 o 
  13  -2   3        0.02      -19.76     24.14 o 
  14  -2   3     1140.40     1111.29     28.98 o 
 -15  -1   3      260.33      269.56     28.07 o 
 -14  -1   3       11.56       12.30     20.61 o 
 -13  -1   3     2516.34     2679.93     30.14 o 
 -12  -1   3        6.94       12.75     21.47 o 
 -11  -1   3     6800.37     7080.72     45.82 o 
 -10  -1   3       14.77       20.11     15.78 o 
  -9  -1   3      823.61      814.87     23.54 o 
  -8  -1   3      229.71      230.44     15.32 o 
  -7  -1   3     1870.16     1745.00     24.60 o 
  -6  -1   3      973.91      916.23     22.58 o 
  -5  -1   3     4926.02     4274.98     41.48 o 
  -4  -1   3      995.31      951.00     25.00 o 
  -3  -1   3    13449.23    11965.22     82.26 o 
  -2  -1   3       40.05       65.47     24.40 o 
  -1  -1   3     5315.00     5044.99     77.87 o 
   0  -1   3      973.43      883.06     40.68 o 
   1  -1   3      892.62      722.02     31.96 o 
   2  -1   3      352.84      297.02     18.65 o 
   3  -1   3      288.45      265.88     16.33 o 
   4  -1   3        2.55        1.46     12.95 o 
   5  -1   3     4538.79     4087.63     35.28 o 
   6  -1   3       18.36       20.36     15.98 o 
   7  -1   3     6599.72     6288.23     39.72 o 
   8  -1   3       21.75       17.69     15.37 o 
   9  -1   3     2240.38     2192.13     26.56 o 
  10  -1   3        8.98        2.62     21.47 o 
  11  -1   3     2638.26     2649.59     33.06 o 
  12  -1   3       33.95       32.51     17.94 o 
  13  -1   3     1962.76     1989.71     30.19 o 
  14  -1   3       14.22       16.28     26.71 o 
 -15   0   3       29.11       10.48     23.44 o 
 -14   0   3      242.96      267.04     19.30 o 
 -13   0   3       43.67       34.07     21.07 o 
 -12   0   3     3073.75     3180.33     32.71 o 
 -11   0   3      285.45      311.14     18.09 o 
 -10   0   3     1886.67     1844.85     26.46 o 
  -9   0   3     1081.15     1076.21     25.15 o 
  -8   0   3     1892.88     1980.18     28.63 o 
  -7   0   3     1163.67     1201.66     21.72 o 
  -6   0   3      249.00      423.13     16.08 o 
  -5   0   3      155.92      166.78     14.67 o 
  -4   0   3     2553.87     2447.17     36.74 o 
  -3   0   3      922.78      902.72     28.23 o 
  -2   0   3     5461.41     5327.95     64.62 o 
  -1   0   3       32.38       33.52     19.20 o 
   0   0   3     8351.25     7330.21     79.44 o 
   1   0   3      234.18      199.80     20.92 o 
   2   0   3     1483.23     1289.41     28.68 o 
   3   0   3      587.28      573.13     20.82 o 
   4   0   3     4421.75     3829.12     36.84 o 
   5   0   3      115.52      106.40     18.20 o 
   6   0   3     6390.71     5824.72     40.42 o 
   7   0   3       11.91        5.24     15.47 o 
   8   0   3     2529.33     2385.47     26.01 o 
   9   0   3       19.64       -2.02     17.39 o 
  10   0   3     2864.95     2835.57     30.49 o 
  11   0   3        1.01       -8.32     21.93 o 
  12   0   3     1276.92     1392.23     27.52 o 
  13   0   3       30.22       27.72     20.56 o 
  14   0   3     1136.20     1032.56     33.06 o 
 -16   1   3       91.86       87.15     35.63 o 
 -15   1   3        4.24       27.77     27.97 o 
 -14   1   3       38.51       31.10     17.64 o 
 -13   1   3      729.58      797.53     24.60 o 
 -12   1   3       96.27       91.53     18.30 o 
 -11   1   3     2054.08     2234.77     32.51 o 
 -10   1   3      625.72      610.93     20.61 o 
  -9   1   3        3.08        4.79     17.04 o 
  -8   1   3      381.22      376.26     18.65 o 
  -7   1   3     2143.06     1920.81     27.42 o 
  -6   1   3      985.87     1012.60     21.98 o 
  -5   1   3     6432.67     6579.15     48.94 o 
  -4   1   3        2.02       22.18     19.61 o 
  -3   1   3     4954.91     4877.65     53.28 o 
  -2   1   3      664.49      651.76     26.31 o 
  -1   1   3    26626.07    26059.96    136.59 o 
   0   1   3       28.61       14.62     24.70 o 
   1   1   3     4383.34     4062.94     49.29 o 
   2   1   3     1556.47     1369.10     28.38 o 
   3   1   3    18257.38    17990.75     79.08 o 
   4   1   3     2406.09     2265.26     29.64 o 
   5   1   3    20810.17    20508.63     73.13 o 
   6   1   3      297.68      269.61     21.07 o 
   7   1   3     8107.15     7859.49     44.81 o 
   8   1   3       51.82       49.90     18.60 o 
   9   1   3      781.09      778.73     21.77 o 
  10   1   3        3.29        0.71     17.14 o 
  11   1   3     1481.63     1640.97     31.65 o 
  12   1   3        0.14        1.41     20.16 o 
  13   1   3      645.54      615.57     26.86 o 
 -16   2   3        5.95      -11.19     23.29 o 
 -15   2   3      159.75      154.33     29.54 o 
 -14   2   3      203.23      185.53     21.22 o 
 -13   2   3        1.63       20.36     23.84 o 
 -12   2   3      367.88      422.98     18.25 o 
 -11   2   3      821.74      880.24     27.42 o 
 -10   2   3      569.79      580.39     23.24 o 
  -9   2   3     1425.93     1395.36     24.70 o 
  -8   2   3     6434.95     6172.35     41.43 o 
  -7   2   3        7.30        3.53     16.28 o 
  -6   2   3     4704.81     4512.18     38.86 o 
  -5   2   3     1414.35     1361.49     26.11 o 
  -4   2   3     1526.23     1531.70     31.15 o 
  -3   2   3     6100.91     6175.17     57.71 o 
  -2   2   3    20763.55    22195.06    112.85 o 
  -1   2   3      704.00      688.15     25.71 o 
   0   2   3    12038.50    12027.37     83.67 o 
   1   2   3      108.25      113.76     18.55 o 
   2   2   3      579.31      661.79     21.98 o 
   3   2   3      396.53      389.41     18.90 o 
   4   2   3     3946.49     3269.95     33.17 o 
   5   2   3       40.71       30.34     14.52 o 
   6   2   3     9350.11     9032.37     49.19 o 
   7   2   3       51.63       50.76     16.28 o 
   8   2   3      156.92      126.31     16.13 o 
   9   2   3      175.99      172.63     22.33 o 
  10   2   3     1902.65     1910.53     27.17 o 
  11   2   3       13.14        1.92     20.46 o 
  12   2   3      597.39      663.96     31.60 o 
  13   2   3        9.56       -2.27     26.92 o 
 -16   3   3      311.81      275.91     34.63 o 
 -15   3   3      137.35      138.81     24.29 o 
 -14   3   3      182.01      167.34     25.55 o 
 -13   3   3      397.84      438.81     22.38 o 
 -12   3   3      669.66      676.86     19.66 o 
 -11   3   3       65.14       61.49     18.90 o 
 -10   3   3     1158.14     1157.00     21.12 o 
  -9   3   3     2828.16     2755.18     29.89 o 
  -8   3   3      668.28      666.28     20.92 o 
  -7   3   3    11542.61    11653.13     58.67 o 
  -6   3   3      213.90      179.49     15.68 o 
  -5   3   3       37.73       49.29     15.27 o 
  -4   3   3      648.56      614.56     24.34 o 
  -3   3   3    13449.06    14197.92     81.65 o 
  -2   3   3     1156.39     1176.15     31.10 o 
  -1   3   3    29928.25    31138.02    126.81 o 
   0   3   3     1296.28     1277.82     33.52 o 
   1   3   3       14.85        4.94     16.89 o 
   2   3   3     3669.33     3830.38     40.78 o 
   3   3   3      404.99      288.56     16.23 o 
   4   3   3       40.54       44.56     20.01 o 
   5   3   3    20339.79    19758.48     72.73 o 
   6   3   3      917.83      820.91     21.93 o 
   7   3   3     1136.57     1094.25     22.23 o 
   8   3   3      398.66      390.88     21.32 o 
   9   3   3      926.78      925.20     22.98 o 
  10   3   3        2.19        4.59     14.82 o 
  11   3   3     1183.27     1185.43     26.81 o 
  12   3   3        9.02       24.34     23.19 o 
  13   3   3      166.64      176.86     27.52 o 
 -16   4   3      218.99      195.82     24.60 o 
 -15   4   3      178.99      159.58     25.20 o 
 -14   4   3      805.24      782.81     22.33 o 
 -13   4   3       99.72       85.33     24.75 o 
 -12   4   3        6.16        9.37     20.97 o 
 -11   4   3      507.38      569.30     24.45 o 
 -10   4   3     3838.76     3631.99     32.96 o 
  -9   4   3      644.56      679.13     23.39 o 
  -8   4   3    10922.16    10991.74     54.69 o 
  -7   4   3      937.68      925.35     24.14 o 
  -6   4   3     1946.81     2001.45     28.43 o 
  -5   4   3     2283.23     2155.48     29.59 o 
  -4   4   3     1287.17     1277.21     28.73 o 
  -3   4   3        5.40       11.14     19.00 o 
  -2   4   3     2872.01     2604.83     38.66 o 
  -1   4   3     1985.14     2041.27     34.98 o 
   0   4   3     3393.87     3305.53     42.34 o 
   1   4   3     1858.00     1792.68     32.06 o 
   2   4   3     1523.03     1714.31     27.37 o 
   3   4   3      198.53      188.76     17.04 o 
   4   4   3     6203.24     5778.05     40.52 o 
   5   4   3        0.69        5.09     19.76 o 
   6   4   3      887.44      895.66     21.72 o 
   7   4   3      815.89      783.01     23.29 o 
   8   4   3      614.67      620.81     22.68 o 
   9   4   3      431.71      461.04     23.79 o 
  10   4   3     3118.09     3424.99     38.56 o 
  11   4   3       11.31       12.25     18.60 o 
  12   4   3       27.21       35.89     23.08 o 
 -16   5   3      136.03      141.83     28.48 o 
 -15   5   3      690.76      679.38     28.23 o 
 -14   5   3        2.46       22.93     17.89 o 
 -13   5   3     1078.11     1085.48     23.94 o 
 -12   5   3      349.22      349.90     16.94 o 
 -11   5   3        0.32        0.30     15.32 o 
 -10   5   3      153.62      182.11     17.09 o 
  -9   5   3     5359.83     5314.69     39.67 o 
  -8   5   3      405.59      435.99     20.92 o 
  -7   5   3     7269.52     7207.78     47.63 o 
  -6   5   3     4758.44     4779.52     41.99 o 
  -5   5   3     1282.63     1399.44     27.67 o 
  -4   5   3     2039.67     2171.51     31.91 o 
  -3   5   3     5452.51     5807.03     51.41 o 
  -2   5   3      287.96      291.78     20.72 o 
  -1   5   3     6321.08     6550.17     55.80 o 
   0   5   3     4164.93     4102.45     44.10 o 
   1   5   3        2.70       88.51     17.69 o 
   2   5   3      192.74      189.52     19.56 o 
   3   5   3     1751.10     1751.40     29.44 o 
   4   5   3      296.89      318.85     16.48 o 
   5   5   3      290.48      328.33     17.69 o 
   6   5   3      835.90      839.76     23.69 o 
   7   5   3        0.79       17.09     18.09 o 
   8   5   3      638.42      628.32     22.53 o 
   9   5   3     2797.89     2817.93     33.22 o 
  10   5   3        0.89       19.86     24.45 o 
  11   5   3      132.98      118.75     20.61 o 
  12   5   3      270.96      243.65     34.27 o 
 -16   6   3      462.19      412.75     29.69 o 
 -15   6   3        9.75       17.34     24.09 o 
 -14   6   3      332.20      361.49     26.86 o 
 -13   6   3      180.00      176.01     21.37 o 
 -12   6   3       25.80       20.26     16.73 o 
 -11   6   3      358.04      378.07     20.51 o 
 -10   6   3      592.17      615.82     18.15 o 
  -9   6   3        0.18        7.21     16.58 o 
  -8   6   3     1350.65     1329.28     23.69 o 
  -7   6   3     4173.83     4188.24     38.56 o 
  -6   6   3      234.57      282.41     18.50 o 
  -5   6   3     4916.58     5202.55     44.81 o 
  -4   6   3       34.14       18.95     22.23 o 
  -3   6   3     1648.64     1771.62     30.44 o 
  -2   6   3      221.29      223.08     15.98 o 
  -1   6   3     4795.82     4825.08     47.13 o 
   0   6   3      914.20      990.22     27.52 o 
   1   6   3     4169.62     4096.66     43.25 o 
   2   6   3     4512.40     4404.87     40.98 o 
   3   6   3      500.69      490.12     18.20 o 
   4   6   3      365.87      378.17     21.02 o 
   5   6   3      431.55      459.73     18.04 o 
   6   6   3      100.95      101.11     18.55 o 
   7   6   3     1568.64     1512.64     29.99 o 
   8   6   3     3571.92     3491.37     34.98 o 
   9   6   3       54.52       57.91     20.16 o 
  10   6   3      928.10      895.06     28.02 o 
  11   6   3      295.81      307.71     33.06 o 
 -15   7   3      169.18      155.19     25.66 o 
 -14   7   3      424.96      416.63     23.19 o 
 -13   7   3      123.11      135.58     18.60 o 
 -12   7   3      305.38      312.30     19.30 o 
 -11   7   3      165.34      195.71     22.48 o 
 -10   7   3      266.70      275.45     18.04 o 
  -9   7   3      748.38      736.24     21.27 o 
  -8   7   3     3654.95     3813.49     38.05 o 
  -7   7   3      593.90      614.51     25.00 o 
  -6   7   3     5835.39     6136.16     48.49 o 
  -5   7   3     1114.42     1078.07     26.11 o 
  -4   7   3      508.86      559.17     22.98 o 
  -3   7   3     3453.24     3459.66     42.44 o 
  -2   7   3     1692.96     1728.17     33.72 o 
  -1   7   3       43.75       45.61     22.88 o 
   0   7   3     5433.69     5479.31     47.58 o 
   1   7   3     6705.11     6848.11     52.57 o 
   2   7   3       11.95       31.20     18.35 o 
   3   7   3     1779.78     1701.96     28.07 o 
   4   7   3       80.08      105.75     14.01 o 
   5   7   3        1.20        4.94     20.77 o 
   6   7   3     1716.75     1712.69     31.35 o 
   7   7   3     1583.32     1630.74     28.02 o 
   8   7   3       20.06       20.77     18.15 o 
   9   7   3     1726.68     1746.46     31.15 o 
  10   7   3      386.52      447.13     27.97 o 
  11   7   3      159.41      167.59     26.92 o 
 -15   8   3      709.12      721.42     31.05 o 
 -14   8   3        8.48        8.87     24.14 o 
 -13   8   3     1126.45     1194.10     24.85 o 
 -12   8   3      178.63      179.08     21.42 o 
 -11   8   3      207.49      252.47     19.91 o 
 -10   8   3       34.99       36.39     18.25 o 
  -9   8   3      636.00      651.66     18.85 o 
  -8   8   3      251.46      262.65     18.75 o 
  -7   8   3     1448.27     1491.53     29.38 o 
  -6   8   3     1304.46     1404.63     30.09 o 
  -5   8   3     1463.66     1410.43     28.38 o 
  -4   8   3     1703.87     1742.13     33.47 o 
  -3   8   3     1206.10     1254.28     30.65 o 
  -2   8   3      303.39      352.52     24.34 o 
  -1   8   3     2805.15     3021.36     39.72 o 
   0   8   3     2809.57     2770.55     35.89 o 
   1   8   3      226.91      240.12     20.61 o 
   2   8   3     2745.49     2673.88     32.96 o 
   3   8   3      515.28      532.10     22.83 o 
   4   8   3      361.66      417.14     22.83 o 
   5   8   3     2372.83     2248.58     29.49 o 
   6   8   3      470.03      492.19     19.25 o 
   7   8   3       70.30       69.71     22.63 o 
   8   8   3     1332.03     1359.07     28.02 o 
   9   8   3      144.50      165.12     30.75 o 
  10   8   3      373.92      366.68     36.04 o 
 -15   9   3        0.10        3.12     33.52 o 
 -14   9   3      996.62     1132.91     34.88 o 
 -13   9   3      533.47      527.32     25.10 o 
 -12   9   3      512.16      529.23     25.40 o 
 -11   9   3      187.04      199.39     19.46 o 
 -10   9   3       77.02       64.36     22.28 o 
  -9   9   3       50.24       42.64     22.68 o 
  -8   9   3      616.68      614.26     19.10 o 
  -7   9   3      795.62      776.66     23.08 o 
  -6   9   3     1526.98     1478.37     28.93 o 
  -5   9   3     2931.14     2979.32     38.86 o 
  -4   9   3      154.42      155.04     24.04 o 
  -3   9   3     1211.21     1223.08     27.32 o 
  -2   9   3     2422.99     2574.08     38.00 o 
  -1   9   3      953.45      937.19     28.38 o 
   0   9   3      645.40      648.54     25.66 o 
   1   9   3     2550.17     2532.75     36.09 o 
   2   9   3      273.43      279.74     21.57 o 
   3   9   3     1202.90     1305.89     29.59 o 
   4   9   3     3816.31     3641.77     39.16 o 
   5   9   3       21.39        4.54     18.95 o 
   6   9   3      242.44      262.80     23.94 o 
   7   9   3      267.49      275.45     21.87 o 
   8   9   3      207.76      217.39     25.15 o 
   9   9   3      359.19      362.25     36.24 o 
 -15  10   3      538.65      459.42     27.72 o 
 -14  10   3      242.81      239.52     33.01 o 
 -13  10   3     1420.74     1467.08     37.80 o 
 -12  10   3      157.71      170.11     23.19 o 
 -11  10   3      124.73      140.07     21.93 o 
 -10  10   3      104.36      108.16     18.25 o 
  -9  10   3      363.36      443.09     24.70 o 
  -8  10   3      427.58      450.05     26.01 o 
  -7  10   3      923.64     1003.12     30.54 o 
  -6  10   3     1470.51     1468.14     31.10 o 
  -5  10   3      102.22      112.25     17.49 o 
  -4  10   3     2050.10     2074.69     34.48 o 
  -3  10   3     4872.30     5145.39     50.81 o 
  -2  10   3      464.63      443.95     22.68 o 
  -1  10   3      327.93      342.84     20.56 o 
   0  10   3       60.91       68.45     17.19 o 
   1  10   3      412.51      378.22     20.21 o 
   2  10   3      376.45      376.26     25.20 o 
   3  10   3     3206.46     3211.13     40.83 o 
   4  10   3       24.03       34.17     22.53 o 
   5  10   3      293.06      340.77     28.02 o 
   6  10   3       77.32       63.31     20.31 o 
   7  10   3       18.15       14.57     29.94 o 
   8  10   3      128.34      122.53     32.96 o 
 -14  11   3     1266.59     1070.01     31.20 o 
 -13  11   3       16.62       19.46     25.25 o 
 -12  11   3       22.71       18.60     21.37 o 
 -11  11   3       97.38       88.31     21.77 o 
 -10  11   3      331.36      328.48     21.17 o 
  -9  11   3        3.26        9.48     22.03 o 
  -8  11   3      725.01      767.74     24.04 o 
  -7  11   3      212.61      256.20     20.87 o 
  -6  11   3       14.59       14.21     25.55 o 
  -5  11   3      658.52      737.19     31.80 o 
  -4  11   3     2945.85     3104.22     42.59 o 
  -3  11   3       21.06       39.72     25.71 o 
  -2  11   3     1210.70     1234.17     32.86 o 
  -1  11   3      452.12      416.98     23.59 o 
   0  11   3       44.20       69.96     19.96 o 
   1  11   3      704.50      707.66     30.19 o 
   2  11   3     2910.29     3000.49     41.28 o 
   3  11   3        8.38        8.77     22.98 o 
   4  11   3     2207.66     2302.56     38.71 o 
   5  11   3       44.77       45.36     20.51 o 
   6  11   3        3.37        2.82     23.59 o 
   7  11   3       27.73       28.38     32.31 o 
   8  11   3      543.87      486.64     34.17 o 
 -14  12   3       13.10       28.83     36.74 o 
 -13  12   3       77.98       49.19     28.73 o 
 -12  12   3      125.50      137.30     31.20 o 
 -11  12   3      336.20      309.52     23.84 o 
 -10  12   3       55.76       54.59     26.81 o 
  -9  12   3      550.76      610.08     30.39 o 
  -8  12   3       23.66       40.62     22.58 o 
  -7  12   3       36.84       28.43     23.34 o 
  -6  12   3       19.43       18.25     24.40 o 
  -5  12   3      595.18      664.31     29.89 o 
  -4  12   3       39.88       41.28     24.24 o 
  -3  12   3     2509.16     2608.36     39.77 o 
  -2  12   3       93.42       87.10     20.61 o 
  -1  12   3     1500.93     1499.74     34.32 o 
   0  12   3       18.94       27.07     20.06 o 
   1  12   3      295.92      302.42     22.13 o 
   2  12   3      174.08      161.14     23.39 o 
   3  12   3     1513.25     1503.87     36.09 o 
   4  12   3      520.67      525.70     29.69 o 
   5  12   3      187.07      174.14     28.53 o 
   6  12   3      154.97      142.54     35.33 o 
 -13  13   3       92.52       82.26     27.97 o 
 -12  13   3      678.05      677.82     31.75 o 
 -11  13   3       52.36       44.41     31.10 o 
 -10  13   3     1683.77     1642.33     33.11 o 
  -9  13   3        0.04       -8.52     27.12 o 
  -8  13   3      351.28      364.67     26.26 o 
  -7  13   3       34.77       41.33     27.77 o 
  -6  13   3       51.40       73.34     26.36 o 
  -5  13   3       74.89       70.11     24.45 o 
  -4  13   3     2302.86     2412.64     41.23 o 
  -3  13   3       84.09       78.12     27.22 o 
  -2  13   3     1763.91     1709.22     36.09 o 
  -1  13   3      139.59      143.40     28.98 o 
   0  13   3        0.86       -0.10     27.47 o 
   1  13   3       30.10       25.81     21.67 o 
   2  13   3      948.31     1017.33     32.91 o 
   3  13   3      121.47      117.84     31.60 o 
   4  13   3      540.41      487.95     34.02 o 
   5  13   3      181.96      170.56     31.00 o 
 -12  14   3        0.03       -9.22     34.73 o 
 -11  14   3      879.18      911.14     35.18 o 
 -10  14   3        0.44       -5.04     31.55 o 
  -9  14   3      679.51      730.04     36.14 o 
  -8  14   3       43.55       34.83     27.72 o 
  -7  14   3       63.70       51.16     28.02 o 
  -6  14   3      196.03      208.32     29.74 o 
  -5  14   3     2149.19     2194.80     43.95 o 
  -4  14   3      264.91      255.14     30.49 o 
  -3  14   3      997.97      982.35     35.18 o 
  -2  14   3       35.48       48.08     28.12 o 
  -1  14   3        2.14        4.39     27.52 o 
   0  14   3        0.09        5.75     26.61 o 
   1  14   3      308.23      324.49     32.96 o 
   2  14   3       64.09       42.29     31.30 o 
   3  14   3      285.35      239.72     36.59 o 
   4  14   3      142.33      126.81     29.74 o 
 -11  15   3       36.02       40.73     30.29 o 
 -10  15   3      858.59      790.17     41.18 o 
  -9  15   3       17.45        7.96     27.77 o 
  -8  15   3       34.33       19.10     32.36 o 
  -7  15   3        4.70        6.40     32.21 o 
  -6  15   3     1478.28     1446.06     43.20 o 
  -5  15   3        8.32        3.83     33.06 o 
  -4  15   3      339.03      294.05     29.08 o 
  -3  15   3        0.02       -4.13     32.51 o 
  -2  15   3        7.55        2.62     31.75 o 
  -1  15   3       13.07       19.86     31.15 o 
   0  15   3      169.54      151.31     31.85 o 
   1  15   3       10.35       19.46     34.58 o 
   2  15   3      175.41      128.53     35.53 o 
  -9  16   3      112.26       74.19     37.15 o 
  -8  16   3      112.14       93.80     37.55 o 
  -7  16   3      533.99      494.00     41.33 o 
  -6  16   3       93.65      103.23     37.55 o 
  -5  16   3      375.87      337.10     36.24 o 
  -4  16   3        4.05       -2.57     31.50 o 
  -3  16   3       60.84       50.81     38.86 o 
  -2  16   3       15.86        9.58     38.86 o 
  -1  16   3      976.30      891.98     42.99 o 
   0  16   3        1.01        0.10     37.55 o 
   8 -16   4        8.76        8.72     50.60 o 
   9 -16   4      323.25      319.71     46.12 o 
  -6 -15   4     1482.80     1523.58     52.37 o 
  -5 -15   4        5.73        5.19     46.12 o 
  -4 -15   4     1375.64     1455.99     65.32 o 
   7 -15   4       50.08       50.15     45.61 o 
   8 -15   4      563.61      565.47     40.22 o 
   9 -15   4        9.77        1.41     31.35 o 
  10 -15   4       42.96       41.23     34.83 o 
  -7 -14   4      732.93      764.71     42.79 o 
  -6 -14   4        7.86       11.84     31.25 o 
  -5 -14   4      822.44      821.67     45.97 o 
  -4 -14   4      158.81      145.41     34.43 o 
  -3 -14   4      631.04      637.60     54.69 o 
   6 -14   4      150.67      151.41     39.72 o 
   7 -14   4     1008.42     1039.61     43.90 o 
   8 -14   4        7.55       10.94     28.98 o 
   9 -14   4       81.57       64.62     31.35 o 
  10 -14   4        2.52       -6.55     30.95 o 
  11 -14   4      383.36      366.53     37.25 o 
  -8 -13   4      425.22      423.74     38.41 o 
  -7 -13   4       90.16       89.01     31.96 o 
  -6 -13   4      359.08      361.24     35.53 o 
  -5 -13   4      331.14      312.05     30.65 o 
  -4 -13   4      182.55      200.96     36.14 o 
  -3 -13   4      983.32      998.43     46.22 o 
   5 -13   4      162.09      151.97     37.95 o 
   6 -13   4     2103.57     2125.85     47.43 o 
   7 -13   4      126.98      123.49     28.88 o 
   8 -13   4      196.78      225.76     28.73 o 
   9 -13   4        1.64      -11.44     26.71 o 
  10 -13   4      444.93      438.86     33.62 o 
  11 -13   4       20.58       26.56     30.54 o 
  12 -13   4      702.86      657.61     33.17 o 
  -9 -12   4       81.57       66.48     28.23 o 
  -8 -12   4      615.92      622.07     35.58 o 
  -7 -12   4      295.41      257.00     23.39 o 
  -6 -12   4      224.27      230.59     28.78 o 
  -5 -12   4      236.48      242.24     33.01 o 
  -4 -12   4     1591.52     1579.68     43.09 o 
  -3 -12   4      640.71      663.51     38.21 o 
  -2 -12   4      865.11      884.57     50.96 o 
   4 -12   4     1015.94      985.23     57.56 o 
   5 -12   4     3104.90     3210.82     59.37 o 
   6 -12   4      105.54      106.55     27.37 o 
   7 -12   4     1674.26     1666.58     37.05 o 
   8 -12   4      126.06      110.53     23.74 o 
   9 -12   4       88.11       86.09     26.97 o 
  10 -12   4        5.12        2.92     26.36 o 
  11 -12   4      585.28      584.93     34.12 o 
  12 -12   4      113.73       93.25     28.48 o 
 -10 -11   4        2.18        2.97     30.44 o 
  -9 -11   4     1187.29     1235.02     32.66 o 
  -8 -11   4      815.57      833.51     27.67 o 
  -7 -11   4      141.87      172.73     27.52 o 
  -6 -11   4      372.05      415.82     26.31 o 
  -5 -11   4     1625.48     1612.34     36.79 o 
  -4 -11   4      625.25      660.83     37.75 o 
  -3 -11   4     2083.85     2081.44     50.50 o 
  -2 -11   4     3113.05     3222.21     66.99 o 
   4 -11   4     1668.85     1683.71     47.48 o 
   5 -11   4      182.91      176.91     24.80 o 
   6 -11   4     1817.47     1806.09     38.31 o 
   7 -11   4      275.58      268.30     25.50 o 
   8 -11   4      303.10      316.03     21.57 o 
   9 -11   4      274.42      293.19     24.09 o 
  10 -11   4      682.23      663.51     26.16 o 
  11 -11   4       38.31       26.61     27.52 o 
  12 -11   4      761.88      817.03     34.93 o 
  13 -11   4       97.12      100.10     28.12 o 
 -11 -10   4       92.56       93.85     27.62 o 
 -10 -10   4     1181.90     1245.11     36.64 o 
  -9 -10   4      347.88      312.55     23.39 o 
  -8 -10   4      734.67      696.77     26.76 o 
  -7 -10   4     1219.64     1130.59     27.57 o 
  -6 -10   4      775.74      734.93     28.33 o 
  -5 -10   4      119.10      119.61     24.95 o 
  -4 -10   4     1841.70     1754.98     37.50 o 
  -3 -10   4     2437.70     2441.98     46.22 o 
  -2 -10   4       13.14       18.95     26.92 o 
   3 -10   4     2133.60     2094.95     62.80 o 
   4 -10   4      123.97      121.62     24.70 o 
   5 -10   4     2249.62     2223.63     43.35 o 
   6 -10   4      901.34      868.09     28.02 o 
   7 -10   4      677.47      722.83     29.23 o 
   8 -10   4      962.07      980.59     26.76 o 
   9 -10   4      136.40      137.80     23.24 o 
  10 -10   4       19.53       24.70     26.31 o 
  11 -10   4      817.77      807.41     26.76 o 
  12 -10   4      177.78      152.12     31.20 o 
  13 -10   4        0.37        1.46     23.89 o 
 -12  -9   4        3.97        1.66     26.86 o 
 -11  -9   4       66.74       78.88     23.89 o 
 -10  -9   4      279.98      268.14     27.82 o 
  -9  -9   4      755.31      762.50     26.06 o 
  -8  -9   4     1822.20     1671.51     28.02 o 
  -7  -9   4      124.51      119.76     24.34 o 
  -6  -9   4      139.11      131.00     17.54 o 
  -5  -9   4     3419.42     3210.22     41.13 o 
  -4  -9   4      107.55      104.03     20.06 o 
  -3  -9   4        8.56       15.57     23.89 o 
  -2  -9   4     6198.93     6468.97     82.11 o 
   3  -9   4       15.96       22.23     24.75 o 
   4  -9   4      524.16      543.90     28.53 o 
   5  -9   4      892.69      797.22     25.15 o 
   6  -9   4      193.83      183.06     21.42 o 
   7  -9   4     3041.06     2931.09     37.20 o 
   8  -9   4      144.51      146.72     24.90 o 
   9  -9   4     1377.41     1378.32     31.25 o 
  10  -9   4     2183.56     2159.67     34.07 o 
  11  -9   4       35.51       38.10     21.22 o 
  12  -9   4        0.10        3.07     24.29 o 
  13  -9   4      187.29      194.00     25.20 o 
  14  -9   4      426.83      477.72     36.74 o 
 -12  -8   4      337.13      344.05     27.82 o 
 -11  -8   4        0.27      -12.10     23.69 o 
 -10  -8   4      134.20      105.34     25.96 o 
  -9  -8   4      586.07      590.32     22.48 o 
  -8  -8   4      464.30      470.66     25.71 o 
  -7  -8   4      134.96      141.28     24.19 o 
  -6  -8   4     1862.95     1830.33     31.80 o 
  -5  -8   4      197.88      170.82     17.34 o 
  -4  -8   4      184.84      160.13     20.46 o 
  -3  -8   4     3056.13     2876.95     45.51 o 
  -2  -8   4     1996.92     2045.25     52.37 o 
   2  -8   4     8955.05    10030.70    142.59 o 
   3  -8   4     1487.85     1422.83     41.33 o 
   4  -8   4       68.18      104.08     20.56 o 
   5  -8   4       77.95       74.95     17.09 o 
   6  -8   4     4289.18     4006.28     39.31 o 
   7  -8   4      635.97      603.02     24.34 o 
   8  -8   4      984.87      988.30     24.19 o 
   9  -8   4     1566.99     1549.14     28.33 o 
  10  -8   4       79.46       84.98     18.30 o 
  11  -8   4      232.12      236.69     22.48 o 
  12  -8   4      431.27      444.71     23.08 o 
  13  -8   4       49.86       31.65     29.54 o 
  14  -8   4       81.53       29.13     28.18 o 
 -13  -7   4      390.05      363.46     29.28 o 
 -12  -7   4      106.27      103.28     24.19 o 
 -11  -7   4       58.34       56.85     25.10 o 
 -10  -7   4      491.28      486.64     23.79 o 
  -9  -7   4      941.83      918.04     27.62 o 
  -8  -7   4      923.44      864.26     27.82 o 
  -7  -7   4     3619.04     3586.88     38.10 o 
  -6  -7   4      611.15      564.72     23.03 o 
  -5  -7   4      412.96      410.89     22.43 o 
  -4  -7   4      950.59      911.54     27.52 o 
  -3  -7   4     1480.68     1428.72     35.03 o 
  -2  -7   4     1494.42     1460.28     44.66 o 
   2  -7   4     1528.98     1541.98     49.24 o 
   3  -7   4     1571.59     1523.13     37.80 o 
   4  -7   4       37.31       47.38     20.21 o 
   5  -7   4     4647.59     4550.64     44.10 o 
   6  -7   4      347.70      308.06     22.48 o 
   7  -7   4     1582.06     1555.29     29.49 o 
   8  -7   4     1324.09     1266.83     27.32 o 
   9  -7   4     1403.98     1344.85     26.76 o 
  10  -7   4      697.37      707.61     25.55 o 
  11  -7   4       79.21       92.24     20.41 o 
  12  -7   4       79.61       88.61     21.02 o 
  13  -7   4      101.32       88.56     21.42 o 
  14  -7   4      690.91      713.61     36.34 o 
 -14  -6   4     1245.06     1183.16     35.08 o 
 -13  -6   4        1.65        9.32     28.68 o 
 -12  -6   4     1398.61     1333.56     29.89 o 
 -11  -6   4      188.60      182.11     26.36 o 
 -10  -6   4      274.15      276.36     19.35 o 
  -9  -6   4      205.97      220.97     19.51 o 
  -8  -6   4     1494.87     1463.40     23.54 o 
  -7  -6   4       21.85       18.20     16.08 o 
  -6  -6   4     5674.03     5420.49     45.61 o 
  -5  -6   4     1164.45     1154.73     28.28 o 
  -4  -6   4       46.33       43.80     19.51 o 
  -3  -6   4      100.65       80.64     20.61 o 
  -2  -6   4     5682.69     5094.94     70.87 o 
   2  -6   4     3775.30     3704.87     61.19 o 
   3  -6   4       44.37       77.07     18.09 o 
   4  -6   4     6333.68     6294.43     54.79 o 
   5  -6   4      239.18      249.80     22.33 o 
   6  -6   4      357.35      331.45     19.41 o 
   7  -6   4     1360.61     1341.98     27.82 o 
   8  -6   4       78.65       77.82     19.35 o 
   9  -6   4      988.47     1018.49     27.62 o 
  10  -6   4      406.94      450.60     23.74 o 
  11  -6   4      313.20      314.82     19.56 o 
  12  -6   4      529.36      551.46     24.14 o 
  13  -6   4      210.83      226.66     30.29 o 
  14  -6   4       88.31       57.21     28.02 o 
 -14  -5   4       33.17       23.44     27.07 o 
 -13  -5   4     2579.85     2821.81     41.28 o 
 -12  -5   4       87.54       96.07     18.60 o 
 -11  -5   4      439.91      520.21     23.59 o 
 -10  -5   4       77.15       90.42     21.32 o 
  -9  -5   4      291.89      299.90     19.71 o 
  -8  -5   4      108.00      106.80     19.05 o 
  -7  -5   4    15107.87    14988.29     67.04 o 
  -6  -5   4      468.26      444.81     20.26 o 
  -5  -5   4     2710.19     2363.65     34.12 o 
  -4  -5   4      809.08      763.81     24.09 o 
  -3  -5   4      919.39      908.92     27.77 o 
  -2  -5   4       79.74       97.03     21.32 o 
   1  -5   4       14.30       47.68     27.12 o 
   2  -5   4     2500.03     2230.99     46.07 o 
   3  -5   4    13808.61    13636.63     84.83 o 
   4  -5   4     2800.45     2681.84     35.53 o 
   5  -5   4     1164.95     1076.71     24.29 o 
   6  -5   4      583.50      555.84     18.15 o 
   7  -5   4      611.89      624.14     22.98 o 
   8  -5   4      829.03      821.22     23.84 o 
   9  -5   4      743.30      699.29     21.12 o 
  10  -5   4      387.63      400.65     24.04 o 
  11  -5   4     1237.35     1243.64     25.05 o 
  12  -5   4      195.79      184.83     19.35 o 
  13  -5   4     1022.32     1071.42     33.01 o 
  14  -5   4      240.86      191.08     28.38 o 
 -14  -4   4     3217.91     3325.49     45.77 o 
 -13  -4   4       15.11       17.09     19.71 o 
 -12  -4   4     1816.06     1950.75     30.24 o 
 -11  -4   4      132.13      126.16     15.93 o 
 -10  -4   4       15.71       10.48     17.54 o 
  -9  -4   4        6.70        2.27     14.36 o 
  -8  -4   4     5927.63     5874.97     42.74 o 
  -7  -4   4       29.14       33.82     16.78 o 
  -6  -4   4     6916.89     6484.09     46.93 o 
  -5  -4   4      420.62      394.45     23.44 o 
  -4  -4   4       79.72       82.61     18.04 o 
  -3  -4   4      684.60      685.18     26.21 o 
  -2  -4   4     4851.17     4745.54     66.33 o 
  -1  -4   4      199.08      198.24     29.28 o 
   0  -4   4     6912.07     6897.60    120.31 o 
   1  -4   4     4916.96     4649.83     72.33 o 
   2  -4   4     9410.89     9122.04     77.82 o 
   3  -4   4     1618.50     1579.88     33.72 o 
   4  -4   4    11441.00    10220.72     62.15 o 
   5  -4   4       84.90       74.09     16.38 o 
   6  -4   4      111.08      117.39     16.03 o 
   7  -4   4      431.01      435.38     18.65 o 
   8  -4   4     4318.98     4080.93     34.58 o 
   9  -4   4       17.55       35.23     18.65 o 
  10  -4   4     3254.46     3168.18     31.00 o 
  11  -4   4      275.78      271.02     17.34 o 
  12  -4   4     3034.73     3077.41     34.88 o 
  13  -4   4       36.12       30.09     23.74 o 
  14  -4   4      344.61      322.63     28.28 o 
 -15  -3   4     1724.91     1621.67     34.12 o 
 -14  -3   4        4.99        7.21     23.74 o 
 -13  -3   4     1048.18     1060.28     23.84 o 
 -12  -3   4       38.19       50.30     16.48 o 
 -11  -3   4        0.10       11.90     15.37 o 
 -10  -3   4       38.04       42.39     15.57 o 
  -9  -3   4     2138.27     1985.53     28.28 o 
  -8  -3   4        6.18        7.86     19.05 o 
  -7  -3   4     2206.09     2215.11     29.18 o 
  -6  -3   4      278.13      264.31     16.78 o 
  -5  -3   4      548.38      547.17     20.31 o 
  -4  -3   4      279.59      255.34     20.72 o 
  -3  -3   4     1363.33     1670.05     35.23 o 
  -2  -3   4      420.60      419.35     26.26 o 
  -1  -3   4     2241.10     2576.25     59.63 o 
   0  -3   4     1659.25     1679.08     50.66 o 
   1  -3   4      103.46      118.50     25.60 o 
   2  -3   4      935.45      879.63     26.66 o 
   3  -3   4    23563.96    21992.95     94.71 o 
   4  -3   4       70.85       61.24     14.36 o 
   5  -3   4     4478.55     3939.40     35.38 o 
   6  -3   4      215.22      195.11     14.52 o 
   7  -3   4      890.42      835.28     20.87 o 
   8  -3   4      144.72      124.85     19.76 o 
   9  -3   4     4004.91     3855.38     34.43 o 
  10  -3   4        0.11        1.26     18.15 o 
  11  -3   4     4465.76     4573.22     37.55 o 
  12  -3   4        6.01        9.53     20.41 o 
  13  -3   4        8.07       -3.58     20.11 o 
  14  -3   4       56.58       30.44     26.97 o 
 -15  -2   4        0.82       19.30     26.26 o 
 -14  -2   4      609.02      587.40     23.69 o 
 -13  -2   4       32.26       33.97     20.92 o 
 -12  -2   4      150.02      146.42     18.95 o 
 -11  -2   4       36.53       55.80     15.78 o 
 -10  -2   4     2377.70     2287.74     27.67 o 
  -9  -2   4        3.89       -0.25     15.12 o 
  -8  -2   4     2054.69     1965.67     28.68 o 
  -7  -2   4       61.28       48.74     19.76 o 
  -6  -2   4      649.30      674.39     21.77 o 
  -5  -2   4       58.90       66.08     15.52 o 
  -4  -2   4    19497.01    19235.65     91.13 o 
  -3  -2   4      424.69      402.27     24.19 o 
  -2  -2   4     3681.59     3581.49     54.23 o 
  -1  -2   4      186.72      185.03     22.78 o 
   0  -2   4     6265.06     6125.98     81.75 o 
   1  -2   4        2.75        5.14     18.60 o 
   3  -2   4       22.37       38.86     19.25 o 
   4  -2   4    23031.56    21953.13     83.62 o 
   5  -2   4        3.05        2.57     20.21 o 
   6  -2   4      617.78      548.44     17.44 o 
   7  -2   4        0.28        1.66     13.16 o 
   8  -2   4     4668.10     4571.60     37.10 o 
   9  -2   4      114.07      118.85     16.28 o 
  10  -2   4     2677.60     2547.17     27.82 o 
  11  -2   4      371.09      374.34     19.86 o 
  12  -2   4       47.73       34.98     20.72 o 
  13  -2   4       50.78       40.42     23.69 o 
  14  -2   4      250.78      237.80     28.43 o 
 -15  -1   4       41.29       40.17     30.39 o 
 -14  -1   4       72.75       49.04     21.42 o 
 -13  -1   4        0.78       -5.54     18.15 o 
 -12  -1   4      298.75      296.27     17.64 o 
 -11  -1   4     2461.82     2466.72     28.12 o 
 -10  -1   4      134.90      142.59     20.11 o 
  -9  -1   4     4490.05     4396.75     35.23 o 
  -8  -1   4       18.51       18.04     19.05 o 
  -7  -1   4      184.68      301.96     16.33 o 
  -6  -1   4        4.40        4.28     13.96 o 
  -5  -1   4    11845.18    11923.08     64.87 o 
  -4  -1   4     1176.98     1151.15     28.83 o 
  -3  -1   4    12115.02    12171.52     81.65 o 
  -2  -1   4     1181.74     1135.23     33.06 o 
  -1  -1   4     2184.87     2087.59     46.47 o 
   0  -1   4      144.52      148.29     25.71 o 
   1  -1   4     2770.09     2507.15     41.58 o 
   2  -1   4       88.94       95.66     19.91 o 
   3  -1   4    19266.55    16982.34     76.97 o 
   4  -1   4       89.54       87.15     18.09 o 
   5  -1   4     4135.82     3712.64     33.87 o 
   6  -1   4      150.55      134.42     16.89 o 
   7  -1   4        4.85       27.97     14.77 o 
   8  -1   4       40.88       55.95     18.40 o 
   9  -1   4      480.43      503.48     19.05 o 
  10  -1   4      250.30      261.34     22.58 o 
  11  -1   4        2.75        3.93     20.87 o 
  12  -1   4       75.57       73.99     25.71 o 
  13  -1   4       77.74       87.55     23.69 o 
  14  -1   4       19.62       24.80     23.08 o 
 -16   0   4      135.30      120.36     26.36 o 
 -15   0   4       46.12       43.14     28.53 o 
 -14   0   4      303.87      285.43     22.33 o 
 -13   0   4      134.92      143.45     18.60 o 
 -12   0   4     1122.84     1211.94     27.52 o 
 -11   0   4      348.36      355.04     24.65 o 
 -10   0   4    10543.27    10853.78     51.41 o 
  -9   0   4        0.42        7.81     19.61 o 
  -8   0   4     2228.94     2185.57     27.67 o 
  -7   0   4       64.06       49.95     14.16 o 
  -6   0   4    25493.85    26251.14     88.51 o 
  -5   0   4     1490.03     1471.97     25.66 o 
  -4   0   4    43009.74    45554.29    135.08 o 
  -3   0   4      201.00      189.41     19.66 o 
  -2   0   4     4915.49     4883.09     57.31 o 
  -1   0   4      951.03      905.99     32.16 o 
   0   0   4      494.22      533.72     24.14 o 
   1   0   4       10.48        6.25     15.57 o 
   2   0   4    12935.68    11762.50     68.14 o 
   3   0   4      808.38      767.39     22.48 o 
   4   0   4     3727.15     3184.71     32.41 o 
   5   0   4        1.47       13.96     21.27 o 
   6   0   4      120.47      127.92     19.81 o 
   7   0   4       36.95       27.87     15.47 o 
   8   0   4     1724.43     1653.17     24.40 o 
   9   0   4       44.81       44.46     15.47 o 
  10   0   4       16.11       24.75     21.17 o 
  11   0   4       35.28       13.31     21.22 o 
  12   0   4      298.47      286.99     27.27 o 
  13   0   4        1.91       12.10     23.84 o 
 -16   1   4       33.17       62.05     32.11 o 
 -15   1   4       54.15       58.77     23.19 o 
 -14   1   4       29.15       56.55     24.80 o 
 -13   1   4      613.40      688.91     22.68 o 
 -12   1   4       73.17      105.19     15.98 o 
 -11   1   4     4644.26     4811.82     37.90 o 
 -10   1   4      187.64      178.38     17.94 o 
  -9   1   4     7606.85     7853.49     46.47 o 
  -8   1   4      741.37      722.78     20.87 o 
  -7   1   4      390.62      427.01     19.10 o 
  -6   1   4       45.49       46.07     14.16 o 
  -5   1   4     7846.43     7493.67     52.82 o 
  -4   1   4      798.38      820.96     24.34 o 
  -3   1   4    47379.15    50397.96    152.42 o 
  -2   1   4      829.06      883.72     28.38 o 
  -1   1   4        0.17        9.53     17.04 o 
   0   1   4      199.49      203.98     23.74 o 
   1   1   4     3048.29     3073.12     40.88 o 
   2   1   4      170.01      162.65     14.97 o 
   3   1   4    17046.37    15872.56     71.12 o 
   4   1   4      740.85      673.38     19.56 o 
   5   1   4       24.44       51.71     14.87 o 
   6   1   4      350.87      323.64     16.89 o 
   7   1   4     3099.06     3121.96     32.46 o 
   8   1   4       21.63       35.99     14.72 o 
   9   1   4       56.40       61.89     17.44 o 
  10   1   4       40.78       41.99     21.52 o 
  11   1   4      899.35      912.95     22.63 o 
  12   1   4       35.38       35.08     23.94 o 
  13   1   4     1292.89     1236.79     30.34 o 
 -16   2   4      789.11      790.62     31.60 o 
 -15   2   4      230.53      222.18     24.95 o 
 -14   2   4       55.10       55.49     20.61 o 
 -13   2   4      106.63      115.83     15.78 o 
 -12   2   4     3544.54     3613.29     31.85 o 
 -11   2   4        3.69        8.42     18.60 o 
 -10   2   4     5513.01     5476.69     38.91 o 
  -9   2   4      464.06      424.80     19.56 o 
  -8   2   4       74.82      112.05     16.83 o 
  -7   2   4      460.65      500.60     19.66 o 
  -6   2   4     1769.87     1633.31     27.17 o 
  -5   2   4        0.03        0.10     15.02 o 
  -4   2   4    10327.29    10422.23     64.77 o 
  -3   2   4    10389.06    11075.36     70.21 o 
  -2   2   4      464.73      439.77     25.05 o 
  -1   2   4     2281.02     2225.39     36.84 o 
   0   2   4     1159.28     1450.60     33.92 o 
   1   2   4      875.74      901.86     25.20 o 
   2   2   4     5114.42     4889.44     43.04 o 
   3   2   4      433.21      367.44     17.99 o 
   4   2   4      460.80      442.64     17.39 o 
   5   2   4      259.00      269.10     16.99 o 
   6   2   4    11822.52    11240.73     53.53 o 
   7   2   4        5.06        3.18     15.12 o 
   8   2   4     3743.48     3694.19     32.36 o 
   9   2   4      375.38      401.36     17.34 o 
  10   2   4       48.63       58.01     18.09 o 
  11   2   4      194.95      187.70     26.26 o 
  12   2   4     2269.24     2286.28     32.31 o 
  13   2   4       14.33        5.95     26.71 o 
 -16   3   4       42.84       24.95     23.59 o 
 -15   3   4       58.90       70.82     29.54 o 
 -14   3   4       82.33       90.32     20.92 o 
 -13   3   4      893.38      855.64     20.31 o 
 -12   3   4       26.25       34.58     15.57 o 
 -11   3   4     1445.02     1441.43     23.89 o 
 -10   3   4     3322.44     3448.78     34.22 o 
  -9   3   4     1059.86     1091.58     25.66 o 
  -8   3   4     3821.57     3825.59     34.88 o 
  -7   3   4     1169.33     1090.57     26.36 o 
  -6   3   4      563.12      570.36     19.05 o 
  -5   3   4     2775.80     2555.23     31.20 o 
  -4   3   4      588.51      578.68     21.82 o 
  -3   3   4     2016.48     2270.10     33.47 o 
  -2   3   4     2298.47     2271.21     35.18 o 
  -1   3   4    15438.98    16917.06     86.49 o 
   0   3   4      456.71      441.13     20.16 o 
   1   3   4     6188.24     6121.85     48.94 o 
   2   3   4      136.80      160.58     16.38 o 
   3   3   4       51.43       62.35     16.13 o 
   4   3   4     2371.73     2246.01     29.13 o 
   5   3   4     7176.16     6503.05     41.38 o 
   6   3   4      450.32      461.59     21.87 o 
   7   3   4     5985.13     5643.88     37.40 o 
   8   3   4       96.74       98.34     22.38 o 
   9   3   4     1427.37     1481.65     28.28 o 
  10   3   4      147.07      138.76     21.72 o 
  11   3   4     1012.02     1006.25     26.92 o 
  12   3   4        3.00        9.48     19.91 o 
 -16   4   4      380.37      382.81     29.44 o 
 -15   4   4      382.41      372.98     23.08 o 
 -14   4   4      136.42      113.05     26.16 o 
 -13   4   4      448.91      459.78     20.82 o 
 -12   4   4      598.18      638.51     21.27 o 
 -11   4   4      112.30      128.93     18.45 o 
 -10   4   4       75.35       88.81     19.96 o 
  -9   4   4     1781.94     1853.27     29.03 o 
  -8   4   4     1638.68     1609.47     26.56 o 
  -7   4   4     2527.68     2508.81     31.60 o 
  -6   4   4     4748.44     4957.99     43.30 o 
  -5   4   4     4880.33     5081.28     42.84 o 
  -4   4   4     3063.91     3336.07     38.76 o 
  -3   4   4     6193.08     6402.59     51.86 o 
  -2   4   4     2867.80     2822.06     38.05 o 
  -1   4   4      648.78      636.44     22.63 o 
   0   4   4     9962.94     9993.86     63.21 o 
   1   4   4      312.08      270.36     19.56 o 
   2   4   4      335.19      299.65     19.66 o 
   3   4   4      344.15      329.79     17.94 o 
   4   4   4     3149.30     3086.33     30.85 o 
   5   4   4      359.21      349.80     18.25 o 
   6   4   4     7804.87     7231.27     44.51 o 
   7   4   4        6.13       -6.96     21.87 o 
   8   4   4     4743.69     4705.17     36.14 o 
   9   4   4      426.84      424.24     17.84 o 
  10   4   4      100.39      112.10     20.67 o 
  11   4   4      141.78      139.16     24.04 o 
  12   4   4     1130.82     1263.96     37.70 o 
 -16   5   4      608.83      579.13     36.59 o 
 -15   5   4      104.65       94.61     21.42 o 
 -14   5   4      779.76      825.50     24.65 o 
 -13   5   4        9.91        6.80     20.21 o 
 -12   5   4      101.26      108.77     17.69 o 
 -11   5   4        1.37        0.15     17.29 o 
 -10   5   4     2052.13     2012.44     25.25 o 
  -9   5   4      529.29      522.63     18.35 o 
  -8   5   4     3814.33     3872.41     38.26 o 
  -7   5   4     4159.00     3986.58     37.60 o 
  -6   5   4      130.97      130.90     18.85 o 
  -5   5   4     1291.20     1420.76     27.12 o 
  -4   5   4       68.09      124.14     15.68 o 
  -3   5   4    13424.58    14545.45     74.60 o 
  -2   5   4     4739.21     4854.36     47.03 o 
  -1   5   4    24889.26    25795.60     98.84 o 
   0   5   4      281.70      285.43     18.20 o 
   1   5   4     3488.15     3096.66     35.28 o 
   2   5   4      458.37      442.08     22.93 o 
   3   5   4     1089.59     1066.83     21.47 o 
   4   5   4       50.85       48.84     15.27 o 
   5   5   4     1496.18     1498.08     25.30 o 
   6   5   4      210.40      191.13     14.52 o 
   7   5   4     2599.00     2688.45     31.40 o 
   8   5   4      721.76      674.80     22.58 o 
   9   5   4      184.45      184.58     21.87 o 
  10   5   4       66.66       55.19     20.82 o 
  11   5   4      513.31      485.33     23.69 o 
 -16   6   4       66.62       49.75     33.92 o 
 -15   6   4      377.56      338.30     23.49 o 
 -14   6   4      164.89      174.65     19.25 o 
 -13   6   4       49.82       42.84     18.20 o 
 -12   6   4       40.85       46.02     21.07 o 
 -11   6   4      152.23      211.69     22.48 o 
 -10   6   4      896.97      960.98     24.34 o 
  -9   6   4     1118.53     1120.11     26.21 o 
  -8   6   4     3644.92     3669.89     37.55 o 
  -7   6   4       10.94       15.27     17.99 o 
  -6   6   4    10978.79    11534.22     58.42 o 
  -5   6   4       58.00       42.89     15.12 o 
  -4   6   4      235.66      279.48     19.91 o 
  -3   6   4     2173.30     2362.74     36.39 o 
  -2   6   4     7799.70     7983.43     56.80 o 
  -1   6   4      258.46      304.28     19.41 o 
   0   6   4    10969.26    10631.41     63.31 o 
   1   6   4     4666.82     4657.09     41.33 o 
   2   6   4      102.20      105.59     21.32 o 
   3   6   4      661.98      674.69     20.26 o 
   4   6   4      478.83      547.53     18.65 o 
   5   6   4       14.21       20.92     15.62 o 
   6   6   4     2744.43     2755.58     30.29 o 
   7   6   4      942.97      915.87     22.18 o 
   8   6   4       11.96        7.66     22.33 o 
   9   6   4      570.03      560.88     23.49 o 
  10   6   4      798.41      855.19     27.32 o 
  11   6   4       14.69        2.07     28.78 o 
 -16   7   4      541.32      556.95     32.71 o 
 -15   7   4      208.00      184.73     22.73 o 
 -14   7   4       93.83       89.92     20.31 o 
 -13   7   4       58.23       74.29     21.22 o 
 -12   7   4      163.16      177.02     22.58 o 
 -11   7   4      252.57      268.40     23.79 o 
 -10   7   4      490.63      508.97     22.63 o 
  -9   7   4      448.35      435.43     19.71 o 
  -8   7   4      247.35      257.71     22.18 o 
  -7   7   4     1930.50     2005.08     29.13 o 
  -6   7   4      568.08      541.93     21.62 o 
  -5   7   4       38.57       18.75     17.64 o 
  -4   7   4     2465.16     2659.92     34.12 o 
  -3   7   4      896.06      935.23     27.72 o 
  -2   7   4      587.43      632.31     26.51 o 
  -1   7   4     4993.46     5271.55     46.93 o 
   0   7   4     4374.32     4396.81     41.78 o 
   1   7   4      180.45      197.53     23.54 o 
   2   7   4     1976.69     1940.41     28.58 o 
   3   7   4      252.55      213.96     16.28 o 
   4   7   4      128.26       92.59     15.17 o 
   5   7   4      659.97      631.95     23.74 o 
   6   7   4     1101.39     1148.03     24.95 o 
   7   7   4       74.57       71.67     17.34 o 
   8   7   4     1036.88     1100.65     26.21 o 
   9   7   4      514.02      543.80     23.89 o 
  10   7   4       69.22       50.40     26.41 o 
 -15   8   4       18.14        1.36     27.02 o 
 -14   8   4      380.67      369.40     27.27 o 
 -13   8   4      298.75      295.92     23.29 o 
 -12   8   4       35.10       27.22     21.57 o 
 -11   8   4     3013.56     3143.23     34.22 o 
 -10   8   4      248.47      267.04     20.06 o 
  -9   8   4        5.51       22.98     22.23 o 
  -8   8   4     1753.27     1741.17     27.52 o 
  -7   8   4     1789.94     1832.65     31.30 o 
  -6   8   4      224.34      201.91     23.49 o 
  -5   8   4     4941.87     5303.61     44.71 o 
  -4   8   4      128.00      142.44     19.46 o 
  -3   8   4      526.88      572.28     25.40 o 
  -2   8   4     1101.84     1173.33     25.15 o 
  -1   8   4     3328.57     3645.30     41.78 o 
   0   8   4       46.33       54.08     21.93 o 
   1   8   4     5490.42     5677.60     47.33 o 
   2   8   4      342.48      354.84     22.13 o 
   3   8   4       69.47      102.57     20.11 o 
   4   8   4     2502.29     2344.34     31.25 o 
   5   8   4      232.15      266.83     20.92 o 
   6   8   4       10.62        9.78     16.89 o 
   7   8   4     1049.21     1067.94     24.50 o 
   8   8   4      760.83      820.36     27.57 o 
   9   8   4      476.89      489.56     32.61 o 
  10   8   4     1387.01     1426.20     41.13 o 
 -15   9   4      159.21       98.13     28.58 o 
 -14   9   4      259.13      219.30     23.49 o 
 -13   9   4      149.87      150.05     28.12 o 
 -12   9   4     2796.69     2863.95     36.14 o 
 -11   9   4       74.90       83.37     18.65 o 
 -10   9   4        6.72       23.03     17.44 o 
  -9   9   4       30.14       26.21     18.35 o 
  -8   9   4     2185.47     2265.67     31.85 o 
  -7   9   4       20.32       31.60     15.02 o 
  -6   9   4     6404.36     6515.40     48.84 o 
  -5   9   4        2.77        0.20     17.44 o 
  -4   9   4     3222.64     3336.38     37.55 o 
  -3   9   4      719.75      742.89     25.00 o 
  -2   9   4       69.97       79.03     22.33 o 
  -1   9   4       17.31       -3.58     21.32 o 
   0   9   4     4219.61     4147.46     43.04 o 
   1   9   4      508.58      498.94     22.18 o 
   2   9   4     1851.17     1944.70     32.46 o 
   3   9   4     1704.48     1653.32     33.32 o 
   4   9   4       14.63       19.76     22.53 o 
   5   9   4        7.29        8.77     15.17 o 
   6   9   4      485.65      501.01     28.07 o 
   7   9   4      367.30      367.89     20.67 o 
   8   9   4      426.45      400.45     26.26 o 
   9   9   4      920.72      964.92     39.52 o 
 -15  10   4      214.23      172.18     35.84 o 
 -14  10   4       64.87       41.33     26.06 o 
 -13  10   4     1717.21     1774.84     34.98 o 
 -12  10   4       23.21       32.86     21.47 o 
 -11  10   4      524.78      569.60     29.08 o 
 -10  10   4      123.93      146.52     22.48 o 
  -9  10   4      100.38      123.74     18.85 o 
  -8  10   4        0.66       -3.58     16.43 o 
  -7  10   4     2720.43     2963.85     39.47 o 
  -6  10   4      225.38      244.25     23.08 o 
  -5  10   4     4487.03     4630.12     44.56 o 
  -4  10   4      461.32      497.02     27.02 o 
  -3  10   4     1312.52     1265.87     27.52 o 
  -2  10   4        7.44        9.78     20.26 o 
  -1  10   4     2266.93     2318.59     35.13 o 
   0  10   4      314.15      324.19     26.66 o 
   1  10   4     3149.67     3098.42     37.50 o 
   2  10   4     2961.06     2893.13     38.05 o 
   3  10   4       77.22       78.63     20.82 o 
   4  10   4      635.42      651.26     24.95 o 
   5  10   4      529.38      517.19     21.62 o 
   6  10   4       27.62       30.44     22.08 o 
   7  10   4      309.26      298.69     23.24 o 
   8  10   4      479.44      432.91     29.99 o 
 -14  11   4      533.26      523.23     31.55 o 
 -13  11   4       52.22       44.51     30.24 o 
 -12  11   4      932.37      931.85     26.11 o 
 -11  11   4       16.07       12.45     26.46 o 
 -10  11   4      245.93      256.70     23.39 o 
  -9  11   4       51.65       49.24     22.58 o 
  -8  11   4      968.99      985.03     25.76 o 
  -7  11   4       85.14       83.42     19.66 o 
  -6  11   4     1984.71     2058.71     36.90 o 
  -5  11   4      442.08      476.51     29.64 o 
  -4  11   4     1251.53     1239.56     33.11 o 
  -3  11   4      169.32      181.55     25.55 o 
  -2  11   4     1797.03     1814.51     35.18 o 
  -1  11   4        8.96       13.61     19.91 o 
   0  11   4     3083.63     3134.86     41.63 o 
   1  11   4     1186.81     1178.57     29.23 o 
   2  11   4      125.55      104.03     24.60 o 
   3  11   4      584.68      601.31     26.01 o 
   4  11   4      678.04      657.41     25.50 o 
   5  11   4       41.28       30.59     29.44 o 
   6  11   4      346.44      274.85     27.72 o 
   7  11   4      146.71      126.76     35.43 o 
 -14  12   4        1.17      -11.19     36.54 o 
 -13  12   4      240.86      203.43     30.09 o 
 -12  12   4      171.33      170.36     26.61 o 
 -11  12   4       93.28       98.69     26.81 o 
 -10  12   4       70.09       67.14     22.33 o 
  -9  12   4      261.17      274.44     20.92 o 
  -8  12   4        1.19        6.00     22.18 o 
  -7  12   4      502.69      531.05     24.45 o 
  -6  12   4       34.91       43.75     19.35 o 
  -5  12   4      139.30      136.49     21.42 o 
  -4  12   4       55.95       61.04     20.82 o 
  -3  12   4     1210.43     1243.04     33.77 o 
  -2  12   4      396.15      392.99     27.02 o 
  -1  12   4     1191.62     1158.21     28.68 o 
   0  12   4       21.85       17.94     23.74 o 
   1  12   4       98.16       79.74     27.92 o 
   2  12   4      310.57      326.96     25.30 o 
   3  12   4      916.58      927.36     29.28 o 
   4  12   4      137.16      124.95     27.72 o 
   5  12   4      677.27      587.75     28.33 o 
   6  12   4       45.16       28.93     25.66 o 
 -13  13   4       19.56        1.46     24.65 o 
 -12  13   4      393.85      363.30     27.47 o 
 -11  13   4        5.28       16.43     31.25 o 
 -10  13   4      169.63      156.45     27.77 o 
  -9  13   4      110.69      107.76     22.68 o 
  -8  13   4      490.48      513.76     30.85 o 
  -7  13   4      160.36      172.78     29.18 o 
  -6  13   4      478.69      495.26     28.07 o 
  -5  13   4       23.80       40.93     25.35 o 
  -4  13   4     1980.29     2049.64     41.23 o 
  -3  13   4       98.99      101.26     23.79 o 
  -2  13   4     1100.14     1144.05     30.90 o 
  -1  13   4       32.07       22.98     27.32 o 
   0  13   4      205.01      187.75     28.53 o 
   1  13   4        2.49        8.27     26.76 o 
   2  13   4      321.93      338.76     33.57 o 
   3  13   4        0.64       10.58     25.25 o 
   4  13   4     1077.63      943.44     31.80 o 
   5  13   4       26.24       26.81     35.79 o 
 -12  14   4       47.31       21.12     35.69 o 
 -11  14   4      103.03      107.71     36.39 o 
 -10  14   4       19.12       25.86     32.11 o 
  -9  14   4      499.96      493.14     31.05 o 
  -8  14   4       51.20       41.13     31.50 o 
  -7  14   4        0.56        6.25     27.62 o 
  -6  14   4      147.22      145.82     24.04 o 
  -5  14   4      684.18      692.08     34.98 o 
  -4  14   4       10.03        6.20     24.34 o 
  -3  14   4     2648.07     2633.66     44.66 o 
  -2  14   4        0.90       -3.63     27.72 o 
  -1  14   4      973.61      898.13     30.24 o 
   0  14   4        4.01       24.24     24.45 o 
   1  14   4      148.27      137.90     26.71 o 
   2  14   4       11.63        2.17     22.13 o 
   3  14   4     1521.79     1502.77     44.76 o 
 -10  15   4      628.31      564.01     35.43 o 
  -9  15   4       17.84       18.80     36.39 o 
  -8  15   4      278.04      277.87     33.92 o 
  -7  15   4        2.44       23.49     32.26 o 
  -6  15   4       40.30       33.37     33.62 o 
  -5  15   4        3.97        5.90     32.96 o 
  -4  15   4     1312.51     1310.38     41.33 o 
  -3  15   4        0.07        9.68     31.60 o 
  -2  15   4     1010.80      916.43     34.22 o 
  -1  15   4       70.03       41.38     25.96 o 
   0  15   4        0.82       -8.11     33.82 o 
   1  15   4       94.12       92.89     29.13 o 
   2  15   4      799.49      634.83     34.22 o 
  -8  16   4       46.86       39.16     32.71 o 
  -7  16   4      333.74      277.22     39.72 o 
  -6  16   4      113.42      106.30     37.75 o 
  -5  16   4      379.92      371.77     38.46 o 
  -4  16   4      159.59      133.62     36.44 o 
  -3  16   4     1140.16     1014.66     43.65 o 
  -2  16   4       65.43       71.37     35.48 o 
  -1  16   4       65.88       60.48     35.38 o 
   8 -16   5        4.63        0.60     64.26 o 
   9 -16   5      768.08      796.67     54.03 o 
  -6 -15   5        0.02        0.10     44.05 o 
  -5 -15   5      330.17      356.80     60.28 o 
   7 -15   5       13.15       11.90     47.93 o 
   8 -15   5      496.59      501.01     44.71 o 
   9 -15   5       19.66        5.34     38.86 o 
  10 -15   5      381.23      362.25     39.67 o 
  -7 -14   5       63.12       64.47     36.44 o 
  -6 -14   5       51.13       39.42     33.42 o 
  -5 -14   5      719.83      746.97     48.44 o 
  -4 -14   5        1.83        8.92     41.63 o 
   6 -14   5        2.51        6.96     44.46 o 
   7 -14   5      312.67      289.31     37.15 o 
   8 -14   5        2.23        1.46     27.22 o 
   9 -14   5      599.20      645.86     36.69 o 
  10 -14   5      151.49      132.86     32.91 o 
  11 -14   5       37.12       25.71     35.28 o 
  -8 -13   5      285.89      288.61     35.94 o 
  -7 -13   5      139.46      123.29     31.75 o 
  -6 -13   5     1130.51     1163.76     40.22 o 
  -5 -13   5       91.08       96.62     32.41 o 
  -4 -13   5     3659.18     3955.63     71.72 o 
   5 -13   5      672.77      694.10     54.23 o 
   6 -13   5       10.64       10.28     25.71 o 
   7 -13   5      127.52      125.40     30.65 o 
   8 -13   5      660.93      641.43     34.43 o 
   9 -13   5       88.97       72.43     27.32 o 
  10 -13   5       50.63       53.98     31.35 o 
  11 -13   5       74.86       80.04     29.89 o 
  12 -13   5       42.24       36.24     29.28 o 
  -9 -12   5      773.02      747.83     36.59 o 
  -8 -12   5       54.62       34.12     30.80 o 
  -7 -12   5       60.67       47.43     27.07 o 
  -6 -12   5        9.72       10.99     27.17 o 
  -5 -12   5     1727.04     1787.64     40.68 o 
  -4 -12   5     1177.01     1162.75     44.15 o 
  -3 -12   5      634.91      712.40     51.41 o 
   5 -12   5        4.85       13.00     30.24 o 
   6 -12   5     1149.68     1155.49     35.74 o 
   7 -12   5      958.89      932.56     31.80 o 
   8 -12   5       38.82       50.76     26.46 o 
   9 -12   5      256.61      293.19     28.48 o 
  10 -12   5      132.02      139.77     27.47 o 
  11 -12   5      385.08      388.91     28.28 o 
  12 -12   5      109.40      106.20     35.58 o 
 -10 -11   5      831.73      835.68     38.66 o 
  -9 -11   5      294.67      272.53     26.81 o 
  -8 -11   5        0.32        5.19     25.60 o 
  -7 -11   5      883.56      958.31     32.76 o 
  -6 -11   5     1853.45     1939.26     38.05 o 
  -5 -11   5      215.86      199.29     26.71 o 
  -4 -11   5     2685.19     2796.76     50.00 o 
  -3 -11   5     4422.22     4571.40     73.99 o 
   4 -11   5      514.77      503.93     38.16 o 
   5 -11   5      603.90      626.76     33.32 o 
   6 -11   5      785.03      773.94     31.10 o 
   7 -11   5       68.61       77.07     23.19 o 
   8 -11   5      857.54      849.19     28.93 o 
   9 -11   5      168.20      154.64     27.32 o 
  10 -11   5       64.85       49.19     26.76 o 
  11 -11   5      334.48      318.85     23.89 o 
  12 -11   5      976.32      906.70     28.58 o 
  13 -11   5       61.51       50.50     35.58 o 
 -11 -10   5      476.57      512.09     36.24 o 
 -10 -10   5      401.60      381.55     27.12 o 
  -9 -10   5      188.66      186.54     22.28 o 
  -8 -10   5      877.47      908.92     31.25 o 
  -7 -10   5      165.88      166.73     23.13 o 
  -6 -10   5        9.18        9.07     22.53 o 
  -5 -10   5     1209.53     1199.99     33.17 o 
  -4 -10   5      380.44      382.61     29.08 o 
  -3 -10   5       48.40       60.58     24.90 o 
   3 -10   5        1.72        5.90     34.43 o 
   4 -10   5     3320.94     3331.84     56.40 o 
   5 -10   5     2202.78     2133.46     39.06 o 
   6 -10   5     1091.21     1045.66     29.03 o 
   7 -10   5     1338.60     1311.74     32.61 o 
   8 -10   5        1.44       12.80     18.15 o 
   9 -10   5       37.16       60.43     22.28 o 
  10 -10   5      177.56      177.47     23.03 o 
  11 -10   5      917.28      941.12     28.23 o 
  12 -10   5        2.35       -8.27     24.85 o 
  13 -10   5      533.98      507.51     27.37 o 
 -12  -9   5      182.23      151.51     33.77 o 
 -11  -9   5      478.95      436.79     27.27 o 
 -10  -9   5       94.79       68.20     21.27 o 
  -9  -9   5     1867.60     1890.47     36.04 o 
  -8  -9   5      321.42      334.37     24.55 o 
  -7  -9   5      656.97      623.13     26.61 o 
  -6  -9   5     1647.83     1557.81     30.70 o 
  -5  -9   5      667.32      641.83     25.05 o 
  -4  -9   5      103.45      101.71     20.01 o 
  -3  -9   5     5658.98     5604.11     69.35 o 
  -2  -9   5     1776.28     1860.12     68.40 o 
   3  -9   5      157.91      154.74     27.67 o 
   4  -9   5     2005.98     1905.54     40.37 o 
   5  -9   5      457.42      420.61     23.99 o 
   6  -9   5      469.63      441.98     23.54 o 
   7  -9   5      190.04      180.59     22.53 o 
   8  -9   5     1610.53     1603.82     29.69 o 
   9  -9   5     1360.50     1363.20     30.54 o 
  10  -9   5        0.86        4.54     24.60 o 
  11  -9   5      277.93      297.18     22.58 o 
  12  -9   5      615.04      619.00     25.20 o 
  13  -9   5       48.01       41.68     27.62 o 
 -13  -8   5      146.99      129.74     25.86 o 
 -12  -8   5      411.97      421.47     31.80 o 
 -11  -8   5       71.32       53.12     27.47 o 
 -10  -8   5     2626.35     2667.93     38.41 o 
  -9  -8   5      204.70      217.64     23.39 o 
  -8  -8   5      637.11      641.68     27.07 o 
  -7  -8   5     1503.87     1482.45     28.93 o 
  -6  -8   5     1973.14     1828.42     31.70 o 
  -5  -8   5      227.68      210.84     20.51 o 
  -4  -8   5     1666.66     1622.12     34.32 o 
  -3  -8   5      557.07      536.39     29.74 o 
  -2  -8   5     1436.32     1386.39     56.35 o 
   2  -8   5     1870.89     1877.11     69.81 o 
   3  -8   5        8.11        7.56     24.40 o 
   4  -8   5      184.19      196.72     21.87 o 
   5  -8   5     1242.34     1197.73     27.67 o 
   6  -8   5      283.29      286.99     22.98 o 
   7  -8   5     1514.83     1426.30     29.28 o 
   8  -8   5      781.62      797.68     24.40 o 
   9  -8   5       27.95       24.09     18.35 o 
  10  -8   5       29.28       19.46     21.32 o 
  11  -8   5      548.36      561.99     23.69 o 
  12  -8   5      419.48      457.86     25.86 o 
  13  -8   5      128.08       97.68     25.35 o 
  14  -8   5      591.80      518.04     28.83 o 
 -13  -7   5        5.99        5.75     32.81 o 
 -12  -7   5       49.09       71.47     23.69 o 
 -11  -7   5     2240.00     2273.33     33.27 o 
 -10  -7   5       23.08       24.75     17.79 o 
  -9  -7   5     2262.54     2197.42     31.45 o 
  -8  -7   5     1002.38     1004.78     28.73 o 
  -7  -7   5     1586.87     1441.48     26.31 o 
  -6  -7   5       37.05       32.26     19.35 o 
  -5  -7   5     3541.03     3456.84     41.13 o 
  -4  -7   5        1.57       -4.08     19.25 o 
  -3  -7   5      912.09      854.38     33.22 o 
  -2  -7   5     3812.00     3635.22     72.18 o 
   2  -7   5      110.14      117.34     29.64 o 
   3  -7   5      668.66      723.48     28.83 o 
   4  -7   5     2160.17     2068.24     36.59 o 
   5  -7   5      767.37      657.51     23.08 o 
   6  -7   5      772.87      798.23     26.16 o 
   7  -7   5     3313.58     3163.39     36.44 o 
   8  -7   5      193.57      219.86     20.01 o 
   9  -7   5     1878.43     1846.92     28.63 o 
  10  -7   5      153.73      158.57     22.03 o 
  11  -7   5      129.76      153.17     25.45 o 
  12  -7   5      233.75      220.46     22.33 o 
  13  -7   5      629.97      620.86     27.82 o 
  14  -7   5      178.32      176.76     25.05 o 
 -14  -6   5       96.47       85.94     24.29 o 
 -13  -6   5       55.21       43.04     29.84 o 
 -12  -6   5     2128.49     2215.56     35.48 o 
 -11  -6   5        4.71       13.61     17.84 o 
 -10  -6   5     1238.23     1246.77     26.06 o 
  -9  -6   5      297.51      321.57     20.46 o 
  -8  -6   5       22.64       27.47     18.95 o 
  -7  -6   5      426.16      381.15     22.28 o 
  -6  -6   5     5294.37     5157.84     44.10 o 
  -5  -6   5        0.71        4.94     16.18 o 
  -4  -6   5     2316.10     2106.34     36.79 o 
  -3  -6   5       40.06       25.30     20.11 o 
  -2  -6   5       41.23       38.66     22.58 o 
   1  -6   5     1338.93     1425.20     57.06 o 
   2  -6   5      741.87      551.11     29.18 o 
   3  -6   5     2516.31     2474.89     41.53 o 
   4  -6   5     1483.79     1514.31     29.84 o 
   5  -6   5      452.34      439.26     23.69 o 
   6  -6   5     5667.07     5436.22     43.30 o 
   7  -6   5      380.35      375.91     16.89 o 
   8  -6   5      946.81      903.73     24.09 o 
   9  -6   5      280.19      273.18     19.51 o 
  10  -6   5      113.29      119.66     18.15 o 
  11  -6   5      327.35      340.47     19.61 o 
  12  -6   5     1180.56     1193.95     31.20 o 
  13  -6   5       39.70       23.69     24.55 o 
  14  -6   5      493.67      483.01     26.76 o 
 -14  -5   5        7.65       17.09     23.74 o 
 -13  -5   5     1216.36     1278.83     30.95 o 
 -12  -5   5        7.17       16.63     25.25 o 
 -11  -5   5     1001.23     1022.12     26.56 o 
 -10  -5   5       49.76       56.90     21.42 o 
  -9  -5   5      249.37      267.49     17.29 o 
  -8  -5   5      404.57      408.92     18.55 o 
  -7  -5   5     4603.46     4605.88     40.12 o 
  -6  -5   5       67.95       66.58     15.02 o 
  -5  -5   5    12273.34    11924.29     68.70 o 
  -4  -5   5       64.63       62.95     20.26 o 
  -3  -5   5     4301.09     4172.16     52.32 o 
  -2  -5   5      589.04      573.94     29.94 o 
   0  -5   5     1185.34     1232.86     54.69 o 
   2  -5   5     2527.87     2521.41     44.00 o 
   3  -5   5    33724.40    34645.56    124.29 o 
   4  -5   5      734.78      697.78     23.64 o 
   5  -5   5     3869.58     3543.73     36.95 o 
   6  -5   5       90.23       87.95     19.76 o 
   7  -5   5     3350.26     3089.20     30.75 o 
   8  -5   5      232.93      212.70     17.09 o 
   9  -5   5     1001.94      991.58     21.72 o 
  10  -5   5      553.13      538.46     21.47 o 
  11  -5   5      237.17      241.83     22.48 o 
  12  -5   5      174.62      172.28     21.62 o 
  13  -5   5      233.70      218.45     25.25 o 
  14  -5   5      136.57      121.02     23.99 o 
 -15  -4   5        4.47      -17.29     33.01 o 
 -14  -4   5      594.85      614.51     33.06 o 
 -13  -4   5        1.31       -1.71     20.97 o 
 -12  -4   5     1004.65     1049.04     26.36 o 
 -11  -4   5        1.16       -8.62     15.07 o 
 -10  -4   5       91.74      103.23     18.09 o 
  -9  -4   5        3.18       -8.27     14.62 o 
  -8  -4   5     2658.29     2616.87     32.31 o 
  -7  -4   5        8.89       -1.21     14.36 o 
  -6  -4   5    12874.62    12243.80     63.31 o 
  -5  -4   5      151.24      165.73     18.35 o 
  -4  -4   5     6865.78     6870.99     56.90 o 
  -3  -4   5      213.07      195.51     17.94 o 
  -2  -4   5      312.38      272.73     23.39 o 
  -1  -4   5     1213.74     1310.83     43.35 o 
   0  -4   5     9358.49     9421.28    102.27 o 
   1  -4   5       63.04       66.58     22.58 o 
   3  -4   5     2524.57     2257.40     35.94 o 
   4  -4   5       26.69       25.15     17.14 o 
   5  -4   5       27.54       33.47     19.15 o 
   6  -4   5     4302.48     4012.23     37.35 o 
   7  -4   5      335.58      327.87     20.92 o 
   8  -4   5      510.91      524.64     17.49 o 
   9  -4   5      769.68      782.46     23.13 o 
  10  -4   5      192.49      205.29     17.04 o 
  11  -4   5      475.44      492.39     23.94 o 
  12  -4   5       80.78       72.78     21.12 o 
  13  -4   5      153.02      124.14     29.38 o 
  14  -4   5      155.70      144.30     27.22 o 
 -15  -3   5      141.44      109.98     24.65 o 
 -14  -3   5       52.14       63.66     29.64 o 
 -13  -3   5     2046.73     2105.18     34.22 o 
 -12  -3   5       57.03       62.05     21.47 o 
 -11  -3   5     3132.30     2930.28     30.19 o 
 -10  -3   5       23.30       33.27     17.64 o 
  -9  -3   5     1046.98     1041.68     20.36 o 
  -8  -3   5       91.13       90.12     16.73 o 
  -7  -3   5    15812.14    15501.54     65.98 o 
  -6  -3   5      137.25      134.48     18.15 o 
  -5  -3   5    21013.10    20691.14     85.58 o 
  -4  -3   5       94.50      102.62     14.31 o 
  -3  -3   5     1614.20     1807.96     36.24 o 
  -2  -3   5     1150.94     1260.93     33.17 o 
  -1  -3   5     1322.26     1218.95     38.21 o 
   0  -3   5       57.96       79.28     20.82 o 
   2  -3   5     2670.17     2481.39     38.10 o 
   3  -3   5     2132.57     1955.28     29.59 o 
   4  -3   5      355.76      313.91     15.07 o 
   5  -3   5     1333.85     1259.72     24.29 o 
   6  -3   5        6.40       12.15     15.17 o 
   7  -3   5     1445.55     1414.91     22.38 o 
   8  -3   5      629.73      573.54     22.83 o 
   9  -3   5      323.54      325.35     18.20 o 
  10  -3   5      482.43      466.73     21.32 o 
  11  -3   5       42.07       48.89     25.81 o 
  12  -3   5        4.24        6.65     24.70 o 
  13  -3   5      699.91      667.23     26.81 o 
  14  -3   5       14.80        8.47     22.98 o 
 -15  -2   5        4.04        8.82     31.35 o 
 -14  -2   5      954.54     1037.70     28.43 o 
 -13  -2   5        3.52       -3.48     20.72 o 
 -12  -2   5     3186.36     3409.86     35.58 o 
 -11  -2   5       17.75       24.80     15.73 o 
 -10  -2   5       17.40       24.09     15.12 o 
  -9  -2   5      135.23      131.25     19.30 o 
  -8  -2   5     4414.70     4460.26     36.54 o 
  -7  -2   5       74.41       68.50     20.56 o 
  -6  -2   5    14033.30    13792.48     65.22 o 
  -5  -2   5      617.60      643.39     23.84 o 
  -4  -2   5     7630.95     8791.64     62.30 o 
  -3  -2   5      239.10      270.36     19.81 o 
  -2  -2   5     6289.04     6679.91     67.79 o 
  -1  -2   5       47.22       60.28     17.19 o 
   0  -2   5     2725.25     2599.48     45.36 o 
   1  -2   5     1169.99     1191.02     32.51 o 
   2  -2   5       74.81      103.58     20.67 o 
   3  -2   5       54.42       52.17     13.51 o 
   4  -2   5      920.86      690.62     19.91 o 
   5  -2   5      171.93      161.69     17.59 o 
   6  -2   5     6460.13     6216.35     41.68 o 
   7  -2   5      144.40      159.17     16.03 o 
   8  -2   5      646.93      594.20     19.46 o 
   9  -2   5       73.86       75.50     19.05 o 
  10  -2   5      450.16      463.61     20.41 o 
  11  -2   5       14.72        4.33     17.89 o 
  12  -2   5     1153.89     1166.22     26.51 o 
  13  -2   5       24.71       13.21     23.19 o 
 -15  -1   5      477.35      479.99     30.80 o 
 -14  -1   5       33.59       45.01     20.11 o 
 -13  -1   5     2526.19     2797.67     35.99 o 
 -12  -1   5       53.25       43.85     17.94 o 
 -11  -1   5     1060.54     1004.28     21.47 o 
 -10  -1   5      188.77      193.14     15.37 o 
  -9  -1   5     1519.70     1432.35     22.43 o 
  -8  -1   5       29.60       30.80     19.15 o 
  -7  -1   5     7450.34     6863.93     43.95 o 
  -6  -1   5     2208.27     2277.86     29.79 o 
  -5  -1   5        1.49       43.14     14.36 o 
  -4  -1   5     1134.85     1199.49     25.76 o 
  -3  -1   5     1660.95     1911.63     36.04 o 
  -2  -1   5      637.18      612.30     27.57 o 
  -1  -1   5     7332.49     7602.54     70.11 o 
   0  -1   5        3.36        5.14     20.87 o 
   1  -1   5     7043.72     6951.33     58.67 o 
   2  -1   5       99.94      108.06     19.46 o 
   3  -1   5    17271.00    15890.91     71.32 o 
   4  -1   5        7.54        8.37     14.01 o 
   5  -1   5    25226.64    25142.43     78.63 o 
   6  -1   5        1.26        5.04     13.36 o 
   7  -1   5       94.39       83.01     18.95 o 
   8  -1   5      115.26      112.60     19.15 o 
   9  -1   5     2507.60     2553.27     29.94 o 
  10  -1   5       25.38       34.68     17.29 o 
  11  -1   5     1819.46     2023.28     33.22 o 
  12  -1   5        3.18       -6.20     23.34 o 
  13  -1   5      406.13      421.32     32.81 o 
 -16   0   5      134.60      134.17     33.17 o 
 -15   0   5        3.28      -23.94     23.94 o 
 -14   0   5      664.65      740.22     28.23 o 
 -13   0   5      205.40      214.11     21.22 o 
 -12   0   5      511.06      540.02     21.02 o 
 -11   0   5      398.36      419.05     21.62 o 
 -10   0   5      656.68      627.77     18.25 o 
  -9   0   5      531.45      516.73     17.29 o 
  -8   0   5     2527.19     2469.75     27.52 o 
  -7   0   5        1.19       -4.44     14.26 o 
  -6   0   5      896.94      818.60     21.57 o 
  -5   0   5      641.52      600.55     19.30 o 
  -4   0   5     5704.54     5866.66     50.00 o 
  -3   0   5     2131.68     2093.99     35.18 o 
  -2   0   5    23359.65    26294.59    115.52 o 
  -1   0   5        7.11        7.81     18.15 o 
   0   0   5       60.38       96.98     16.18 o 
   1   0   5     1639.89     1560.02     30.29 o 
   2   0   5     2365.20     2229.27     33.22 o 
   3   0   5        1.15       10.74     14.97 o 
   4   0   5    31256.69    31469.01     92.24 o 
   5   0   5       13.27       -5.14     20.31 o 
   6   0   5     2355.98     2284.21     29.94 o 
   7   0   5        1.79        3.07     13.36 o 
   8   0   5     3134.88     2988.14     29.84 o 
   9   0   5       26.67       42.59     15.07 o 
  10   0   5     2771.25     2918.49     31.70 o 
  11   0   5       41.07       33.47     20.67 o 
  12   0   5      893.57      916.28     25.45 o 
  13   0   5       18.60       -4.54     27.12 o 
 -16   1   5      139.91      150.40     27.37 o 
 -15   1   5      736.24      810.58     32.51 o 
 -14   1   5       17.00       24.90     24.50 o 
 -13   1   5      115.33      119.35     15.93 o 
 -12   1   5      609.37      626.96     19.71 o 
 -11   1   5      454.05      453.58     21.77 o 
 -10   1   5      868.43      905.34     21.82 o 
  -9   1   5     1982.40     1938.15     26.86 o 
  -8   1   5      500.52      545.56     19.91 o 
  -7   1   5      620.55      665.07     20.87 o 
  -6   1   5     1091.85     1007.56     24.24 o 
  -5   1   5     1468.56     1366.63     26.51 o 
  -4   1   5     1166.32     1198.84     26.81 o 
  -2   1   5      439.82      445.66     20.26 o 
  -1   1   5       54.90       37.50     20.46 o 
   0   1   5     1383.79     1485.28     31.96 o 
   1   1   5     4294.00     4238.44     42.19 o 
   2   1   5      364.44      330.09     21.37 o 
   3   1   5    45486.47    44444.77    111.54 o 
   4   1   5      192.83      179.28     15.78 o 
   5   1   5    16345.04    15583.05     61.59 o 
   6   1   5      524.85      515.52     19.86 o 
   7   1   5      287.99      253.98     14.87 o 
   8   1   5      484.65      498.94     20.67 o 
   9   1   5     2763.64     2803.87     28.33 o 
  10   1   5       13.75        5.09     20.82 o 
  11   1   5      995.18      983.92     23.34 o 
  12   1   5        0.92        8.92     29.49 o 
  13   1   5        9.18        3.12     26.97 o 
 -16   2   5      268.30      212.05     34.53 o 
 -15   2   5       12.62       28.98     23.84 o 
 -14   2   5       98.11       80.95     18.70 o 
 -13   2   5      729.97      716.03     19.25 o 
 -12   2   5      291.48      287.70     19.81 o 
 -11   2   5     1149.27     1136.64     24.60 o 
 -10   2   5     4899.43     4743.17     36.79 o 
  -9   2   5      231.31      239.77     15.78 o 
  -8   2   5     3866.56     3952.35     34.78 o 
  -7   2   5       29.88       32.86     19.76 o 
  -6   2   5        2.90        7.31     14.11 o 
  -5   2   5     3242.52     3288.49     35.94 o 
  -4   2   5    32102.65    35265.42    112.35 o 
  -3   2   5     1077.59     1314.16     28.53 o 
  -2   2   5    19731.79    20450.77     92.09 o 
  -1   2   5     1887.46     1950.45     31.25 o 
   0   2   5     3508.88     3740.05     42.34 o 
   1   2   5      336.25      325.10     17.79 o 
   2   2   5      321.40      209.17     14.52 o 
   3   2   5        4.20      -11.79     20.97 o 
   4   2   5     6351.84     5875.48     42.49 o 
   5   2   5      164.14      152.07     18.09 o 
   6   2   5      795.17      767.28     20.77 o 
   7   2   5       59.52       70.82     13.76 o 
   8   2   5     1895.65     2003.62     27.72 o 
   9   2   5        1.56       -4.74     17.29 o 
  10   2   5     1719.09     1934.01     32.21 o 
  11   2   5        0.54       17.59     23.34 o 
  12   2   5       82.59       93.35     24.90 o 
 -16   3   5      221.52      172.93     24.75 o 
 -15   3   5      300.57      306.00     25.66 o 
 -14   3   5      223.66      203.88     19.05 o 
 -13   3   5       13.97        4.99     17.44 o 
 -12   3   5      438.57      446.37     20.41 o 
 -11   3   5     1130.81     1172.12     24.95 o 
 -10   3   5       68.16       77.87     14.16 o 
  -9   3   5     4125.95     3995.50     33.06 o 
  -8   3   5     1751.56     1755.94     25.00 o 
  -7   3   5     2174.04     2242.33     29.33 o 
  -6   3   5     2794.50     2841.52     34.93 o 
  -5   3   5     9770.17     9799.55     56.60 o 
  -4   3   5        0.03        3.83     15.83 o 
  -3   3   5    28689.48    31816.24    107.01 o 
  -2   3   5      573.02      563.66     24.75 o 
  -1   3   5      754.88      611.84     22.38 o 
   0   3   5      721.68      724.59     22.48 o 
   1   3   5      629.81      568.50     18.09 o 
   2   3   5      349.43      350.60     20.06 o 
   3   3   5     4423.25     4201.19     35.79 o 
   4   3   5      759.83      759.17     19.41 o 
   5   3   5      832.82      799.04     21.37 o 
   6   3   5     1414.05     1353.98     23.69 o 
   7   3   5       62.00       92.64     21.93 o 
   8   3   5      198.37      226.91     19.00 o 
   9   3   5     1542.16     1489.71     26.16 o 
  10   3   5       48.49       44.86     20.31 o 
  11   3   5        0.10       14.21     20.26 o 
  12   3   5        8.69        3.07     32.41 o 
 -16   4   5      144.34      113.76     34.32 o 
 -15   4   5      292.29      258.16     25.96 o 
 -14   4   5      281.04      309.27     22.53 o 
 -13   4   5      222.58      261.54     18.90 o 
 -12   4   5      511.60      538.91     20.41 o 
 -11   4   5      117.89      135.33     18.15 o 
 -10   4   5     2586.67     2512.34     28.93 o 
  -9   4   5        1.76        9.27     16.63 o 
  -8   4   5     3429.45     3586.58     34.63 o 
  -7   4   5     1622.75     1641.17     27.32 o 
  -6   4   5     1155.09     1127.82     24.60 o 
  -5   4   5      648.32      688.25     22.68 o 
  -4   4   5     5245.91     4955.02     42.09 o 
  -3   4   5     2805.08     2947.57     36.09 o 
  -2   4   5     1925.61     1628.92     29.08 o 
  -1   4   5     9466.15     9869.71     60.94 o 
   0   4   5     2455.94     2507.90     33.77 o 
   1   4   5       17.99       17.64     18.04 o 
   2   4   5      329.64      293.40     17.59 o 
   3   4   5      731.13      709.83     23.74 o 
   4   4   5      298.67      307.51     21.32 o 
   5   4   5      837.07      856.20     24.34 o 
   6   4   5      515.48      519.55     18.70 o 
   7   4   5      186.13      199.80     19.41 o 
   8   4   5     3246.97     3143.74     32.76 o 
   9   4   5        0.44       -8.37     20.46 o 
  10   4   5      141.20      134.17     20.51 o 
  11   4   5      128.84      122.18     21.12 o 
  12   4   5      443.27      488.46     37.50 o 
 -16   5   5       42.96       33.72     27.77 o 
 -15   5   5      374.67      356.45     26.71 o 
 -14   5   5      184.28      181.25     22.03 o 
 -13   5   5       19.81       17.29     20.77 o 
 -12   5   5        2.09       -2.27     17.29 o 
 -11   5   5      272.70      302.87     23.13 o 
 -10   5   5      846.47      873.69     21.72 o 
  -9   5   5     1750.75     1729.43     26.81 o 
  -8   5   5     5994.84     6117.92     42.79 o 
  -7   5   5       66.67       58.11     17.84 o 
  -6   5   5     2936.92     3369.29     33.57 o 
  -5   5   5      176.01      147.08     15.98 o 
  -4   5   5        1.57        1.16     21.47 o 
  -3   5   5     6533.13     6629.00     49.24 o 
  -2   5   5     9091.97     9456.76     60.33 o 
  -1   5   5      707.12      719.91     28.93 o 
   0   5   5     4498.90     4659.46     42.44 o 
   1   5   5     2126.85     2087.84     30.75 o 
   2   5   5       84.00       73.94     17.79 o 
   3   5   5       48.03       64.77     19.81 o 
   4   5   5      980.14      941.88     22.73 o 
   5   5   5     1081.15     1155.29     21.98 o 
   6   5   5      534.71      619.35     25.71 o 
   7   5   5     5694.68     5735.61     42.34 o 
   8   5   5        3.13        3.73     15.37 o 
   9   5   5      684.32      677.87     21.93 o 
  10   5   5      388.62      387.95     23.03 o 
  11   5   5      306.03      308.42     30.44 o 
 -16   6   5      268.95      228.53     29.13 o 
 -15   6   5      750.72      720.06     28.78 o 
 -14   6   5        0.13        2.42     20.97 o 
 -13   6   5      259.72      285.53     22.38 o 
 -12   6   5      200.71      218.09     16.73 o 
 -11   6   5      261.04      276.71     20.11 o 
 -10   6   5      277.22      259.73     16.43 o 
  -9   6   5     2669.81     2630.28     33.22 o 
  -8   6   5      219.83      221.77     22.33 o 
  -7   6   5     2679.71     2741.42     31.96 o 
  -6   6   5        7.08       19.91     16.78 o 
  -5   6   5       34.39       43.50     16.94 o 
  -4   6   5      104.14      101.36     15.98 o 
  -3   6   5     3875.35     3909.66     39.57 o 
  -2   6   5     2014.29     2087.59     33.01 o 
  -1   6   5     6806.31     7027.29     52.47 o 
   0   6   5     6192.66     6283.09     47.18 o 
   1   6   5      189.89      196.52     18.45 o 
   2   6   5      903.15      908.67     21.07 o 
   3   6   5      299.15      341.68     17.39 o 
   4   6   5      403.16      420.46     17.34 o 
   5   6   5      622.15      668.34     20.31 o 
   6   6   5     4531.30     4558.45     39.16 o 
   7   6   5       46.07       40.83     21.98 o 
   8   6   5     2244.27     2318.44     33.42 o 
   9   6   5      219.88      245.77     30.24 o 
  10   6   5       36.01       43.14     30.49 o 
  11   6   5      275.23      229.99     28.38 o 
 -16   7   5      475.92      393.24     37.70 o 
 -15   7   5        6.84       15.78     29.49 o 
 -14   7   5     1227.12     1250.40     32.26 o 
 -13   7   5      110.27       78.28     19.05 o 
 -12   7   5      108.46      114.31     19.05 o 
 -11   7   5      603.18      593.80     23.13 o 
 -10   7   5     2784.30     2888.50     33.06 o 
  -9   7   5      128.33      108.92     17.24 o 
  -8   7   5     2220.33     2249.84     31.55 o 
  -7   7   5      369.25      367.69     19.66 o 
  -6   7   5       38.58       35.58     17.29 o 
  -5   7   5     1661.16     1695.46     26.66 o 
  -4   7   5      962.49      902.67     23.49 o 
  -3   7   5       56.58       58.32     15.62 o 
  -2   7   5     3761.23     3934.11     38.36 o 
  -1   7   5     6028.87     6246.19     47.78 o 
   0   7   5      312.46      324.19     20.01 o 
   1   7   5     4624.84     4818.48     41.53 o 
   2   7   5      382.09      411.44     20.01 o 
   3   7   5        6.05       14.31     14.42 o 
   4   7   5     1279.98     1292.43     25.71 o 
   5   7   5     2033.81     2115.92     29.28 o 
   6   7   5       11.30       12.65     21.72 o 
   7   7   5     1941.02     2058.81     29.08 o 
   8   7   5      619.22      649.85     28.68 o 
   9   7   5      207.65      202.52     24.19 o 
  10   7   5      949.26      890.67     30.04 o 
 -15   8   5      909.04      895.36     31.96 o 
 -14   8   5      116.89       99.29     31.30 o 
 -13   8   5       89.68      107.81     22.93 o 
 -12   8   5      574.52      592.03     23.19 o 
 -11   8   5       66.74       85.18     19.76 o 
 -10   8   5      231.11      263.15     17.74 o 
  -9   8   5     1800.21     1946.21     29.89 o 
  -8   8   5     1258.61     1203.12     24.55 o 
  -7   8   5      789.94      792.44     23.08 o 
  -6   8   5     1622.25     1646.87     28.78 o 
  -5   8   5     1050.92     1095.36     25.60 o 
  -4   8   5       44.52       50.91     19.00 o 
  -3   8   5     3718.87     3978.96     41.63 o 
  -2   8   5     1263.68     1340.27     31.00 o 
  -1   8   5     1366.96     1452.46     29.18 o 
   0   8   5     1932.88     2056.90     33.06 o 
   1   8   5     1888.48     1797.07     27.07 o 
   2   8   5      396.46      435.94     22.53 o 
   3   8   5     2553.89     2463.19     32.01 o 
   4   8   5       54.36       60.08     17.54 o 
   5   8   5        0.40        7.31     18.50 o 
   6   8   5      756.30      788.10     25.05 o 
   7   8   5      260.34      242.94     19.96 o 
   8   8   5      389.01      379.74     23.49 o 
   9   8   5      527.35      521.37     29.69 o 
 -15   9   5       18.24       37.90     33.52 o 
 -14   9   5      477.42      444.76     27.82 o 
 -13   9   5      386.95      381.80     21.98 o 
 -12   9   5      513.44      564.82     29.59 o 
 -11   9   5       26.23        5.54     22.13 o 
 -10   9   5      795.86      837.45     23.74 o 
  -9   9   5      138.98      165.93     19.66 o 
  -8   9   5      273.96      284.93     25.25 o 
  -7   9   5     1599.14     1705.54     31.10 o 
  -6   9   5      635.54      696.07     26.06 o 
  -5   9   5     1445.67     1518.59     29.03 o 
  -4   9   5     2640.15     2865.16     37.45 o 
  -3   9   5       11.34       10.18     21.82 o 
  -2   9   5      407.84      433.77     21.82 o 
  -1   9   5     3757.22     3797.66     40.98 o 
   0   9   5     1551.38     1513.25     28.33 o 
   1   9   5     1713.03     1785.22     31.91 o 
   2   9   5     6949.31     6894.63     52.32 o 
   3   9   5        5.61       -0.60     20.16 o 
   4   9   5      562.37      593.90     21.98 o 
   5   9   5      114.83      101.46     26.81 o 
   6   9   5      416.32      433.67     22.68 o 
   7   9   5        7.92        4.74     21.07 o 
   8   9   5     1178.57     1141.43     31.25 o 
 -15  10   5      260.91      235.53     28.63 o 
 -14  10   5      218.58      166.48     26.16 o 
 -13  10   5      398.79      391.08     32.76 o 
 -12  10   5        3.59        4.08     18.90 o 
 -11  10   5      554.89      620.21     25.50 o 
 -10  10   5       45.11       53.02     21.98 o 
  -9  10   5      201.27      219.15     17.64 o 
  -8  10   5      524.36      535.38     22.93 o 
  -7  10   5      347.84      374.49     26.46 o 
  -6  10   5      706.70      667.74     24.65 o 
  -5  10   5     3743.63     3772.87     39.16 o 
  -4  10   5      997.80      934.57     28.02 o 
  -3  10   5      210.01      217.29     19.15 o 
  -2  10   5        2.78        0.50     16.28 o 
  -1  10   5       36.74       35.33     25.45 o 
   0  10   5      260.79      278.68     22.78 o 
   1  10   5     4418.89     4491.46     42.54 o 
   2  10   5       19.70       16.53     18.65 o 
   3  10   5     1636.61     1573.78     29.74 o 
   4  10   5      148.66      135.74     19.81 o 
   5  10   5       54.67       46.42     22.53 o 
   6  10   5       70.80       58.32     23.79 o 
   7  10   5      537.75      520.46     27.17 o 
 -14  11   5       29.06       28.43     27.52 o 
 -13  11   5        0.21        5.14     24.65 o 
 -12  11   5      714.70      749.44     27.97 o 
 -11  11   5        2.88       -8.47     22.08 o 
 -10  11   5      670.75      753.37     30.85 o 
  -9  11   5       20.30       33.97     22.88 o 
  -8  11   5      107.77      100.60     23.94 o 
  -7  11   5       37.78       50.50     18.85 o 
  -6  11   5     2304.56     2466.07     37.95 o 
  -5  11   5       28.64       36.44     24.40 o 
  -4  11   5       40.50       44.61     23.64 o 
  -3  11   5       98.70      107.61     25.50 o 
  -2  11   5      299.99      346.47     25.76 o 
  -1  11   5      165.57      175.45     21.22 o 
   0  11   5     1752.55     1765.57     31.45 o 
   1  11   5        2.96        4.49     19.66 o 
   2  11   5     3801.62     3881.28     45.77 o 
   3  11   5       39.05       47.53     21.17 o 
   4  11   5      228.75      255.49     20.51 o 
   5  11   5        6.49       -0.76     23.24 o 
   6  11   5      764.51      780.84     31.55 o 
 -13  12   5      483.99      422.88     30.09 o 
 -12  12   5        4.51       18.85     30.75 o 
 -11  12   5      714.85      779.08     30.34 o 
 -10  12   5        2.52       -5.80     19.35 o 
  -9  12   5       20.99       24.55     27.47 o 
  -8  12   5       35.20       45.67     27.87 o 
  -7  12   5     1663.08     1786.43     34.53 o 
  -6  12   5        0.35       -2.47     18.35 o 
  -5  12   5      449.73      465.22     24.75 o 
  -4  12   5        0.12       14.01     22.23 o 
  -3  12   5     1285.42     1305.39     28.88 o 
  -2  12   5        5.59        0.20     23.08 o 
  -1  12   5      225.70      265.93     24.90 o 
   0  12   5      103.64      114.72     23.44 o 
   1  12   5     1950.14     1931.24     34.48 o 
   2  12   5      313.36      336.34     28.93 o 
   3  12   5      288.89      278.58     26.16 o 
   4  12   5      214.75      212.55     31.50 o 
   5  12   5      990.18     1067.59     40.98 o 
 -13  13   5        2.60       26.11     37.55 o 
 -12  13   5     1774.11     1705.39     38.00 o 
 -11  13   5        3.78        4.18     26.41 o 
 -10  13   5     1741.03     1870.00     41.13 o 
  -9  13   5       15.37       25.55     21.87 o 
  -8  13   5      350.32      393.04     29.99 o 
  -7  13   5       17.05       28.68     27.82 o 
  -6  13   5     1190.26     1266.63     36.34 o 
  -5  13   5      220.19      218.35     30.95 o 
  -4  13   5      915.78      987.60     35.48 o 
  -3  13   5        6.00        8.92     23.24 o 
  -2  13   5       83.83       91.03     28.28 o 
  -1  13   5       22.36        8.42     22.83 o 
   0  13   5      669.75      693.19     26.61 o 
   1  13   5       86.50       79.33     29.38 o 
   2  13   5      395.00      349.39     28.43 o 
   3  13   5       76.02       70.06     25.60 o 
   4  13   5      808.05      834.77     37.10 o 
 -12  14   5        1.16      -25.86     39.26 o 
 -11  14   5      879.98      870.36     40.32 o 
 -10  14   5       19.42       15.88     25.15 o 
  -9  14   5        3.78       24.09     31.80 o 
  -8  14   5       81.36       94.35     32.66 o 
  -7  14   5      770.13      723.99     27.82 o 
  -6  14   5      408.86      418.65     31.80 o 
  -5  14   5      986.44     1017.28     35.74 o 
  -4  14   5       58.71       75.86     29.03 o 
  -3  14   5       35.13       32.46     23.19 o 
  -2  14   5        0.22       24.29     25.10 o 
  -1  14   5      644.31      583.97     35.33 o 
   0  14   5       78.22       76.81     25.45 o 
   1  14   5      433.08      400.86     34.43 o 
   2  14   5       88.39       81.85     30.39 o 
   3  14   5      546.82      557.66     38.00 o 
 -10  15   5       71.54       66.03     30.70 o 
  -9  15   5        4.65        1.36     36.04 o 
  -8  15   5      236.54      202.87     24.85 o 
  -7  15   5       25.74       18.80     32.61 o 
  -6  15   5      611.33      579.99     37.25 o 
  -5  15   5        0.03       -0.86     32.81 o 
  -4  15   5        1.47        0.71     32.51 o 
  -3  15   5        9.82       14.11     32.11 o 
  -2  15   5      223.17      169.61     27.57 o 
  -1  15   5       64.08       70.82     35.28 o 
   0  15   5      513.45      501.26     38.51 o 
   1  15   5        5.93      -14.31     35.03 o 
  -8  16   5       36.45       38.46     33.87 o 
  -7  16   5      276.72      261.84     41.03 o 
  -6  16   5        3.54       -0.35     37.30 o 
  -5  16   5        0.31       -1.76     35.89 o 
  -4  16   5       54.86       47.43     36.34 o 
  -3  16   5      446.59      356.65     38.56 o 
  -2  16   5        1.65       25.40     36.79 o 
  -6 -15   6     1295.73     1410.28     67.44 o 
   7 -15   6       22.60       23.34     59.68 o 
   8 -15   6       39.08       31.40     40.02 o 
   9 -15   6       11.16       24.04     39.82 o 
  10 -15   6      564.68      502.01     43.65 o 
  -7 -14   6      803.46      830.39     46.02 o 
  -6 -14   6      362.56      353.27     37.80 o 
  -5 -14   6       47.18       47.08     44.91 o 
   6 -14   6        1.24        8.01     51.56 o 
   7 -14   6        0.04        1.61     33.72 o 
   8 -14   6       52.12       58.47     35.63 o 
   9 -14   6      937.79      942.59     39.26 o 
  10 -14   6       24.29       26.51     35.28 o 
  11 -14   6      690.04      678.53     42.34 o 
  -9 -13   6      152.81      135.38     38.41 o 
  -8 -13   6      360.34      385.18     37.00 o 
  -7 -13   6      263.62      254.13     35.79 o 
  -6 -13   6      241.17      264.11     30.80 o 
  -5 -13   6     1022.95     1070.36     46.42 o 
  -4 -13   6     1137.52     1202.72     74.39 o 
   6 -13   6      575.09      616.88     36.39 o 
   7 -13   6        0.09        8.67     33.01 o 
   8 -13   6      611.36      608.06     31.96 o 
   9 -13   6        0.98        7.71     31.30 o 
  10 -13   6     1044.51     1025.20     33.57 o 
  11 -13   6        0.45       21.02     34.83 o 
 -10 -12   6      863.38      810.63     40.52 o 
  -9 -12   6      344.13      353.53     34.22 o 
  -8 -12   6        0.68        4.74     30.14 o 
  -7 -12   6      296.44      318.04     28.83 o 
  -6 -12   6     1106.61     1110.43     34.48 o 
  -5 -12   6      192.63      211.94     30.49 o 
  -4 -12   6     1616.84     1675.35     54.08 o 
   5 -12   6     2473.57     2546.46     58.72 o 
   6 -12   6      197.29      185.89     25.55 o 
   7 -12   6       21.13       37.30     22.78 o 
   8 -12   6        3.89        1.31     26.41 o 
   9 -12   6      866.81      911.39     32.51 o 
  10 -12   6       79.67       86.54     31.75 o 
  11 -12   6      351.97      365.02     33.67 o 
  12 -12   6      343.99      298.79     30.34 o 
 -11 -11   6      595.63      548.94     35.33 o 
 -10 -11   6      312.20      270.87     32.86 o 
  -9 -11   6      104.86       87.75     21.82 o 
  -8 -11   6      442.30      468.85     29.08 o 
  -7 -11   6       73.68       79.84     21.67 o 
  -6 -11   6        0.05        2.12     22.93 o 
  -5 -11   6     1568.13     1611.54     42.74 o 
  -4 -11   6     5197.32     5587.12     75.71 o 
  -3 -11   6     1385.46     1575.65     81.70 o 
   4 -11   6      865.24      828.52     41.48 o 
   5 -11   6      288.51      290.93     29.33 o 
   6 -11   6      267.40      289.87     25.86 o 
   7 -11   6        4.00       14.21     22.08 o 
   8 -11   6      461.48      439.72     22.08 o 
   9 -11   6       36.21       44.96     26.66 o 
  10 -11   6      572.39      591.38     26.16 o 
  11 -11   6      240.24      239.77     26.92 o 
  12 -11   6      153.43      126.81     29.54 o 
 -11 -10   6      206.53      205.75     34.93 o 
 -10 -10   6      227.71      220.46     31.05 o 
  -9 -10   6      210.89      181.20     22.58 o 
  -8 -10   6      138.50      144.51     26.46 o 
  -7 -10   6        4.34       11.74     21.67 o 
  -6 -10   6     1059.14     1061.64     31.25 o 
  -5 -10   6      582.34      575.20     29.13 o 
  -4 -10   6      156.81      176.56     26.31 o 
  -3 -10   6      808.65      862.90     44.56 o 
   3 -10   6     2929.06     3068.59     88.10 o 
   4 -10   6      770.66      752.11     32.66 o 
   5 -10   6     1583.31     1524.94     34.88 o 
   6 -10   6      341.37      361.04     26.36 o 
   7 -10   6      295.65      271.62     21.17 o 
   8 -10   6      380.30      366.18     24.60 o 
   9 -10   6      904.20      929.53     28.43 o 
  10 -10   6      678.57      687.35     30.19 o 
  11 -10   6        0.15       -5.49     24.50 o 
  12 -10   6      415.47      444.50     27.32 o 
  13 -10   6      247.12      222.28     29.03 o 
 -12  -9   6      235.68      189.16     28.88 o 
 -11  -9   6        0.30        1.81     24.19 o 
 -10  -9   6      728.07      685.38     30.04 o 
  -9  -9   6      604.13      644.81     30.09 o 
  -8  -9   6      122.20      119.51     18.90 o 
  -7  -9   6     1357.54     1340.87     31.70 o 
  -6  -9   6       29.90       26.71     22.63 o 
  -5  -9   6       35.87       46.17     18.65 o 
  -4  -9   6      913.90      902.92     31.85 o 
  -3  -9   6     2030.48     2071.97     53.07 o 
   3  -9   6     1483.04     1427.01     44.25 o 
   4  -9   6        0.27       -1.01     20.16 o 
   5  -9   6      558.68      519.05     25.20 o 
   6  -9   6     1226.65     1178.98     29.33 o 
   7  -9   6     2556.72     2546.61     38.00 o 
   8  -9   6      964.40      952.47     28.53 o 
   9  -9   6       16.24       22.88     21.62 o 
  10  -9   6       17.22       16.08     21.17 o 
  11  -9   6      161.31      171.07     19.35 o 
  12  -9   6      285.82      289.51     22.93 o 
  13  -9   6      138.24       94.76     25.15 o 
 -13  -8   6       12.54       16.23     32.91 o 
 -12  -8   6      339.15      310.03     26.97 o 
 -11  -8   6      277.12      275.20     20.36 o 
 -10  -8   6     1127.12     1173.28     28.98 o 
  -9  -8   6      133.26      126.81     19.25 o 
  -8  -8   6     5886.32     5914.49     46.98 o 
  -7  -8   6       57.24       67.74     22.23 o 
  -6  -8   6      368.14      337.55     21.42 o 
  -5  -8   6     1164.52     1149.74     29.38 o 
  -4  -8   6     2211.86     2220.20     41.43 o 
  -3  -8   6      607.15      573.84     33.57 o 
   2  -8   6        0.22        3.98     29.89 o 
   3  -8   6      408.91      415.27     28.07 o 
   4  -8   6     1459.13     1331.19     32.66 o 
   5  -8   6     1544.37     1536.18     32.11 o 
   6  -8   6     2085.61     2014.96     31.25 o 
   7  -8   6     1070.66     1022.27     23.94 o 
   8  -8   6       80.52       85.79     22.48 o 
   9  -8   6      132.15      129.03     22.38 o 
  10  -8   6      293.80      274.09     26.86 o 
  11  -8   6      241.15      248.23     22.18 o 
  12  -8   6       66.53       67.14     21.37 o 
  13  -8   6      304.88      298.18     35.38 o 
 -13  -7   6      138.06      128.43     28.02 o 
 -12  -7   6      345.85      359.68     26.56 o 
 -11  -7   6      259.53      264.77     20.46 o 
 -10  -7   6      467.26      466.78     24.80 o 
  -9  -7   6     4886.50     4676.74     39.52 o 
  -8  -7   6       34.37       34.88     18.55 o 
  -7  -7   6      737.29      692.74     21.52 o 
  -6  -7   6      122.22      123.18     16.94 o 
  -5  -7   6       76.89       68.75     20.16 o 
  -4  -7   6      249.48      233.42     22.23 o 
  -3  -7   6    10097.54     9652.33     87.60 o 
  -2  -7   6      799.53      773.79     46.67 o 
   1  -7   6      243.77      305.29     45.77 o 
   2  -7   6      184.09      171.27     26.06 o 
   3  -7   6    10098.09     9565.08     77.17 o 
   4  -7   6      494.05      456.60     22.48 o 
   5  -7   6     3369.69     3385.82     40.42 o 
   6  -7   6     1591.01     1494.20     29.59 o 
   7  -7   6       49.85       57.86     19.51 o 
   8  -7   6      522.18      532.96     25.66 o 
   9  -7   6      180.02      182.36     16.38 o 
  10  -7   6       17.23       15.37     20.77 o 
  11  -7   6      118.99      158.77     25.35 o 
  12  -7   6      449.23      462.85     32.21 o 
  13  -7   6       33.44       27.92     23.99 o 
 -14  -6   6      973.86      945.96     33.67 o 
 -13  -6   6       46.75       49.45     21.17 o 
 -12  -6   6      225.15      244.15     19.86 o 
 -11  -6   6      147.98      130.69     22.08 o 
 -10  -6   6     4682.67     4880.22     42.69 o 
  -9  -6   6        4.83       -9.93     18.60 o 
  -8  -6   6     4308.19     4025.13     35.99 o 
  -7  -6   6     1332.41     1292.79     25.45 o 
  -6  -6   6      288.47      269.86     18.95 o 
  -5  -6   6      972.29      959.47     27.12 o 
  -4  -6   6     1281.82     1191.02     31.10 o 
  -3  -6   6      414.96      420.31     27.47 o 
  -2  -6   6    17264.16    17760.91    137.40 o 
  -1  -6   6      188.86      160.63     35.63 o 
   0  -6   6     4906.25     5076.74    105.19 o 
   1  -6   6      579.75      515.67     31.25 o 
   2  -6   6     4711.21     4819.89     58.72 o 
   3  -6   6     2766.57     2745.65     41.99 o 
   4  -6   6     6783.64     6476.84     53.68 o 
   5  -6   6     3099.67     2928.06     37.10 o 
   6  -6   6      185.71      171.57     17.94 o 
   7  -6   6      537.86      512.20     19.81 o 
   8  -6   6      910.71      919.10     26.16 o 
   9  -6   6       55.07       61.74     17.84 o 
  10  -6   6     1279.65     1313.96     27.77 o 
  11  -6   6      248.60      236.24     21.93 o 
  12  -6   6       10.80        3.68     24.45 o 
  13  -6   6      380.35      343.24     33.97 o 
 -14  -5   6       48.73       33.57     27.07 o 
 -13  -5   6      842.09      908.11     29.38 o 
 -12  -5   6        5.38        2.37     20.61 o 
 -11  -5   6     1414.00     1484.42     28.78 o 
 -10  -5   6       46.00       32.81     18.25 o 
  -9  -5   6     4303.75     4155.32     38.31 o 
  -8  -5   6        0.45        4.79     13.56 o 
  -7  -5   6     1434.00     1417.03     28.83 o 
  -6  -5   6      109.88       84.83     16.83 o 
  -5  -5   6      107.49      113.15     20.92 o 
  -4  -5   6       20.93       20.46     19.51 o 
  -3  -5   6     1429.16     1284.47     31.96 o 
  -2  -5   6     1359.83     1345.21     40.22 o 
  -1  -5   6      213.89      272.88     29.59 o 
   0  -5   6     2174.47     2100.85     51.11 o 
   1  -5   6    11562.08    12360.63     97.08 o 
   2  -5   6     2889.23     2993.54     43.60 o 
   3  -5   6    12884.41    13017.89     75.05 o 
   4  -5   6     1615.12     1591.27     30.85 o 
   5  -5   6       47.26       87.00     17.04 o 
   6  -5   6      734.07      714.16     19.46 o 
   7  -5   6     1698.04     1644.90     28.07 o 
   8  -5   6      235.94      237.45     20.16 o 
   9  -5   6     2297.10     2343.14     32.36 o 
  10  -5   6       35.34       48.54     21.72 o 
  11  -5   6      626.89      662.09     21.47 o 
  12  -5   6      189.55      167.04     21.98 o 
  13  -5   6       50.59       53.38     23.19 o 
 -15  -4   6        2.70       30.04     26.31 o 
 -14  -4   6     1888.20     2050.80     34.17 o 
 -13  -4   6        3.93        5.85     24.80 o 
 -12  -4   6      776.17      892.08     29.13 o 
 -11  -4   6       25.92       28.53     15.12 o 
 -10  -4   6     3272.02     3454.87     36.44 o 
  -9  -4   6       23.00       22.78     15.57 o 
  -8  -4   6     1930.57     1736.94     27.37 o 
  -7  -4   6      334.08      335.38     19.46 o 
  -6  -4   6     2109.46     2251.65     31.40 o 
  -5  -4   6        0.63        4.94     20.16 o 
  -4  -4   6       39.72        3.53     13.51 o 
  -3  -4   6        0.69        9.22     17.39 o 
  -2  -4   6     1246.96     1280.59     35.63 o 
  -1  -4   6      129.34      136.64     22.08 o 
   0  -4   6      142.00      125.15     22.38 o 
   1  -4   6     1926.19     1950.29     39.67 o 
   2  -4   6    14117.49    12480.24     77.27 o 
   3  -4   6      105.80       92.59     13.36 o 
   4  -4   6     4689.52     4645.49     42.34 o 
   5  -4   6      309.46      264.46     17.79 o 
   6  -4   6     2387.84     2175.34     28.38 o 
   7  -4   6        1.28       10.69     19.05 o 
   8  -4   6     7201.46     7070.53     43.20 o 
   9  -4   6       85.46       73.13     16.33 o 
  10  -4   6     3593.11     3779.52     37.00 o 
  11  -4   6       15.28       17.54     20.56 o 
  12  -4   6       59.01       69.20     20.56 o 
  13  -4   6        3.09       10.13     22.43 o 
 -15  -3   6      733.32      751.81     32.06 o 
 -14  -3   6       37.76       27.92     20.87 o 
 -13  -3   6       40.02       46.98     17.64 o 
 -12  -3   6       95.09       91.94     21.47 o 
 -11  -3   6     1069.99     1111.84     22.33 o 
 -10  -3   6        0.13        4.44     14.42 o 
  -9  -3   6     2803.91     2704.17     32.96 o 
  -8  -3   6       20.00       14.62     16.38 o 
  -7  -3   6     1616.16     1758.11     30.70 o 
  -6  -3   6      165.46      154.99     15.93 o 
  -5  -3   6     3255.39     2686.33     35.18 o 
  -4  -3   6      276.41      268.04     18.30 o 
  -3  -3   6       89.41       98.19     16.58 o 
  -2  -3   6      146.68      180.85     21.27 o 
  -1  -3   6     1812.37     1882.40     39.92 o 
   0  -3   6       11.24       17.09     16.89 o 
   1  -3   6    25787.74    26251.60    116.13 o 
   2  -3   6       60.39       69.56     15.83 o 
   3  -3   6     3104.88     2813.24     34.83 o 
   4  -3   6      205.53      241.93     21.07 o 
   5  -3   6        2.04       15.12     15.73 o 
   6  -3   6       83.32       78.18     20.16 o 
   7  -3   6     3940.07     3801.24     33.77 o 
   8  -3   6        0.75      -15.17     15.52 o 
   9  -3   6     1834.91     1856.65     25.30 o 
  10  -3   6       45.55       75.81     21.57 o 
  11  -3   6       31.88       37.25     20.31 o 
  12  -3   6      128.64      104.54     23.84 o 
  13  -3   6      419.26      432.00     34.07 o 
 -15  -2   6      125.69      113.46     24.19 o 
 -14  -2   6        1.19       -1.16     27.22 o 
 -13  -2   6       25.56       27.92     17.84 o 
 -12  -2   6      634.16      681.50     24.85 o 
 -11  -2   6       31.24       24.85     15.17 o 
 -10  -2   6     2130.96     2193.29     25.81 o 
  -9  -2   6      100.00      106.15     20.16 o 
  -8  -2   6        2.61       11.04     14.21 o 
  -7  -2   6      713.47      703.32     22.13 o 
  -6  -2   6    16803.38    16461.37     72.28 o 
  -5  -2   6      835.19      814.66     22.48 o 
  -4  -2   6    18411.65    19880.81     90.02 o 
  -3  -2   6      329.67      367.99     20.41 o 
  -2  -2   6      551.64      616.53     23.94 o 
  -1  -2   6      141.77      168.25     21.82 o 
   0  -2   6    34158.91    36282.75    138.61 o 
   1  -2   6       84.52       75.76     14.97 o 
   2  -2   6     8443.17     7693.21     54.18 o 
   3  -2   6      135.86      148.54     15.47 o 
   4  -2   6      427.26      420.97     22.68 o 
   5  -2   6        0.09        7.01     16.58 o 
   6  -2   6     7553.44     7084.44     42.49 o 
   7  -2   6        8.95        9.53     18.65 o 
   8  -2   6     3662.43     3586.02     34.68 o 
   9  -2   6      153.37      139.06     22.93 o 
  10  -2   6       10.49        3.23     15.12 o 
  11  -2   6       95.18      115.93     25.50 o 
  12  -2   6      435.25      425.20     25.66 o 
  13  -2   6        4.24       -8.67     32.06 o 
 -16  -1   6       21.16       48.03     32.71 o 
 -15  -1   6       40.73       37.80     23.89 o 
 -14  -1   6       48.25       57.26     25.00 o 
 -13  -1   6      937.78     1018.95     26.01 o 
 -12  -1   6      132.51      133.01     17.89 o 
 -11  -1   6     1447.52     1659.72     26.56 o 
 -10  -1   6       29.91       35.94     18.90 o 
  -9  -1   6      327.24      303.73     16.18 o 
  -8  -1   6       48.33       59.98     16.53 o 
  -7  -1   6     3863.82     3483.30     36.95 o 
  -6  -1   6      558.89      588.40     21.72 o 
  -5  -1   6    17812.61    17892.96     77.37 o 
  -4  -1   6     1569.89     1604.53     28.07 o 
  -3  -1   6     2782.84     2671.76     37.65 o 
  -2  -1   6      202.95      242.79     19.41 o 
  -1  -1   6     2769.37     2741.47     40.27 o 
   0  -1   6      223.65      241.18     22.43 o 
   1  -1   6     6281.87     5771.35     50.10 o 
   2  -1   6       19.23       32.26     18.70 o 
   3  -1   6     2239.72     1896.82     28.98 o 
   4  -1   6       47.38       69.35     17.89 o 
   5  -1   6       52.35       34.37     14.67 o 
   6  -1   6      165.78      156.15     14.72 o 
   7  -1   6     3175.07     3145.40     30.85 o 
   8  -1   6      104.95      122.83     16.78 o 
   9  -1   6       12.43        0.00     15.83 o 
  10  -1   6       19.03       28.58     22.63 o 
  11  -1   6      706.30      745.91     24.24 o 
  12  -1   6        4.60       -3.53     20.36 o 
  13  -1   6      587.75      570.76     29.18 o 
 -16   0   6       38.31       38.05     27.02 o 
 -15   0   6      262.87      276.71     25.40 o 
 -14   0   6      607.62      620.21     21.42 o 
 -13   0   6      241.64      255.49     24.85 o 
 -12   0   6     1499.14     1642.23     26.36 o 
 -11   0   6      189.75      154.59     17.39 o 
 -10   0   6     1442.65     1467.23     23.54 o 
  -9   0   6      302.84      279.94     17.94 o 
  -8   0   6     2599.57     2520.91     29.13 o 
  -7   0   6      545.72      541.13     20.56 o 
  -6   0   6    24838.53    25392.28     86.59 o 
  -5   0   6        0.27        5.90     15.07 o 
  -4   0   6    15122.22    15636.53     75.91 o 
  -3   0   6      600.90      622.12     22.58 o 
  -2   0   6     4910.19     5402.55     51.92 o 
  -1   0   6      490.23      483.47     20.82 o 
   0   0   6     2339.81     2098.98     34.78 o 
   1   0   6      510.32      538.66     23.24 o 
   2   0   6     2193.80     1921.72     27.47 o 
   3   0   6      879.33      827.31     22.28 o 
   4   0   6       34.88       16.73     16.78 o 
   5   0   6        8.76        3.07     16.03 o 
   6   0   6     8498.41     8281.26     45.97 o 
   7   0   6       35.00       59.07     15.52 o 
   8   0   6      355.55      336.99     19.86 o 
   9   0   6        0.04       -8.52     15.37 o 
  10   0   6     1527.76     1615.47     28.33 o 
  11   0   6        2.56       -6.91     20.97 o 
  12   0   6     1484.37     1539.76     31.91 o 
  13   0   6        2.91       -2.27     32.36 o 
 -16   1   6       34.59       28.58     33.01 o 
 -15   1   6      356.84      392.94     25.71 o 
 -14   1   6       71.01       61.04     18.55 o 
 -13   1   6     2086.46     2033.61     26.41 o 
 -12   1   6      226.77      225.45     19.15 o 
 -11   1   6     2828.65     2831.39     31.15 o 
 -10   1   6      770.66      771.67     20.77 o 
  -9   1   6       66.67       70.87     15.93 o 
  -8   1   6      677.64      704.94     23.44 o 
  -7   1   6     2823.89     2523.07     28.73 o 
  -6   1   6      145.26      149.09     16.23 o 
  -5   1   6    15500.73    15616.97     71.12 o 
  -4   1   6     3988.17     4210.72     40.52 o 
  -3   1   6     8831.54    10457.62     64.57 o 
  -2   1   6       82.81       74.19     14.87 o 
  -1   1   6       34.54       72.23     16.38 o 
   0   1   6       73.42       95.51     20.06 o 
   1   1   6     2022.72     1718.64     30.19 o 
   2   1   6      258.15      203.98     19.71 o 
   3   1   6       85.18       39.77     18.70 o 
   4   1   6      379.97      344.45     21.47 o 
   5   1   6     6040.22     5752.04     39.82 o 
   6   1   6      105.41      120.87     15.98 o 
   7   1   6     3349.57     3328.92     31.15 o 
   8   1   6      167.56      159.27     18.90 o 
   9   1   6      434.20      425.25     20.06 o 
  10   1   6       47.67       64.77     18.20 o 
  11   1   6     2260.16     2556.44     34.73 o 
  12   1   6        7.12       18.50     31.50 o 
 -16   2   6        7.67      -23.94     23.94 o 
 -15   2   6      273.54      263.25     22.98 o 
 -14   2   6      769.71      839.51     28.63 o 
 -13   2   6       23.64        3.33     17.94 o 
 -12   2   6     2995.78     2953.87     31.70 o 
 -11   2   6      375.14      410.18     20.92 o 
 -10   2   6      234.41      235.13     17.34 o 
  -9   2   6       43.75       51.71     19.35 o 
  -8   2   6     3311.60     3430.53     34.58 o 
  -7   2   6       17.33       14.72     16.68 o 
  -6   2   6    15851.67    16895.64     70.67 o 
  -5   2   6     4204.27     4247.36     39.47 o 
  -4   2   6     2108.52     2331.69     31.10 o 
  -3   2   6     7154.23     8019.32     54.59 o 
  -2   2   6      888.37      864.46     23.19 o 
  -1   2   6       72.64       95.87     19.81 o 
   0   2   6     2788.70     2841.37     36.09 o 
   1   2   6     1016.81      992.74     22.58 o 
   2   2   6      991.74      902.72     23.99 o 
   3   2   6      289.67      280.95     21.47 o 
   4   2   6     4533.53     4545.85     36.84 o 
   5   2   6        4.75       -1.61     19.15 o 
   6   2   6     4855.61     4499.48     34.07 o 
   7   2   6       19.54       24.40     17.84 o 
   8   2   6       34.64       38.26     15.17 o 
   9   2   6      158.69      172.53     18.20 o 
  10   2   6     2144.08     2312.74     31.15 o 
  11   2   6       30.44       41.99     23.84 o 
  12   2   6     1130.33     1101.26     29.64 o 
 -16   3   6      114.68       86.24     27.37 o 
 -15   3   6      481.46      505.34     31.50 o 
 -14   3   6       22.87        9.98     25.71 o 
 -13   3   6      768.19      801.56     25.60 o 
 -12   3   6      585.32      592.18     21.32 o 
 -11   3   6      213.31      222.18     19.35 o 
 -10   3   6     2106.32     2135.58     29.03 o 
  -9   3   6       60.00       76.06     14.31 o 
  -8   3   6     1583.69     1601.30     25.45 o 
  -7   3   6     2294.25     2416.32     30.39 o 
  -6   3   6     1185.88     1171.57     25.55 o 
  -5   3   6       73.14       71.37     19.46 o 
  -4   3   6     8341.31     8308.28     52.82 o 
  -3   3   6     6232.69     6393.62     49.45 o 
  -2   3   6      381.00      493.09     19.96 o 
  -1   3   6    11458.23    11774.34     64.87 o 
   0   3   6      960.68      896.77     22.48 o 
   1   3   6      163.77      234.53     16.78 o 
   2   3   6      565.51      485.83     20.82 o 
   3   3   6     5015.82     4703.05     37.20 o 
   4   3   6       14.48       22.13     14.97 o 
   5   3   6     7185.32     7215.74     43.09 o 
   6   3   6      108.18      107.91     18.25 o 
   7   3   6      732.36      763.45     21.87 o 
   8   3   6      727.82      698.23     21.77 o 
   9   3   6      719.69      715.17     21.67 o 
  10   3   6       16.21       30.09     17.09 o 
  11   3   6      944.46      838.40     29.18 o 
  12   3   6       37.70       62.70     23.29 o 
 -16   4   6       60.53       32.56     27.47 o 
 -15   4   6      149.97      116.99     25.20 o 
 -14   4   6      402.52      388.46     20.56 o 
 -13   4   6      497.31      516.93     20.56 o 
 -12   4   6       52.00       80.19     17.79 o 
 -11   4   6      135.72      141.68     16.23 o 
 -10   4   6      486.34      471.27     19.05 o 
  -9   4   6        1.44        2.72     14.06 o 
  -8   4   6     3728.33     3798.72     33.57 o 
  -7   4   6      219.42      227.77     21.87 o 
  -6   4   6     1472.01     1707.55     27.57 o 
  -5   4   6     3071.15     3337.28     38.05 o 
  -4   4   6       23.55       83.01     18.30 o 
  -3   4   6     3010.93     2922.42     33.87 o 
  -2   4   6    18509.30    19517.51     80.24 o 
  -1   4   6     2240.28     2252.66     31.50 o 
   0   4   6     3001.16     3021.61     33.37 o 
   1   4   6     1929.31     1950.14     27.22 o 
   2   4   6     2324.91     2393.79     29.54 o 
   3   4   6      237.89      219.86     17.09 o 
   4   4   6     8053.64     7972.90     46.98 o 
   5   4   6      133.84      147.33     14.57 o 
   6   4   6      963.60     1087.34     27.12 o 
   7   4   6     1085.21     1103.93     22.38 o 
   8   4   6       41.10       77.37     17.09 o 
   9   4   6      247.73      251.06     19.51 o 
  10   4   6     1262.45     1314.06     27.72 o 
  11   4   6       41.92       51.51     28.63 o 
 -16   5   6      575.99      577.32     30.49 o 
 -15   5   6      279.26      293.14     22.78 o 
 -14   5   6       80.55       43.90     21.47 o 
 -13   5   6       15.81        1.61     21.57 o 
 -12   5   6     1557.04     1664.86     26.71 o 
 -11   5   6      980.99      994.90     23.84 o 
 -10   5   6      412.23      358.92     17.44 o 
  -9   5   6     2183.77     2371.51     31.40 o 
  -8   5   6      308.98      302.47     22.83 o 
  -7   5   6        5.98       10.03     20.31 o 
  -6   5   6      478.22      463.86     22.83 o 
  -5   5   6      843.97      824.49     22.68 o 
  -4   5   6     1106.75     1187.70     28.53 o 
  -3   5   6    13131.26    14106.29     68.25 o 
  -2   5   6     1623.11     1700.24     29.03 o 
  -1   5   6     7557.11     7974.41     51.76 o 
   0   5   6     1377.47     1433.16     27.12 o 
   1   5   6      115.57      133.97     15.93 o 
   2   5   6      164.20      184.58     17.14 o 
   3   5   6     1485.69     1534.72     25.96 o 
   4   5   6      101.11      128.43     13.81 o 
   5   5   6       62.62      112.10     21.77 o 
   6   5   6     1658.07     1661.08     26.76 o 
   7   5   6       17.99       19.86     17.09 o 
   8   5   6      477.94      588.15     28.28 o 
   9   5   6      852.39      821.37     27.67 o 
  10   5   6       76.44       55.75     25.55 o 
  11   5   6      124.07       74.90     24.85 o 
 -16   6   6      172.42      167.04     27.67 o 
 -15   6   6        0.49       -4.28     23.89 o 
 -14   6   6      259.08      260.68     27.07 o 
 -13   6   6      730.28      797.58     25.81 o 
 -12   6   6      541.83      490.32     19.35 o 
 -11   6   6      227.61      243.55     21.62 o 
 -10   6   6     3691.09     3694.34     35.94 o 
  -9   6   6      103.86      106.96     15.52 o 
  -8   6   6     1224.45     1204.33     22.33 o 
  -7   6   6      450.41      460.73     22.93 o 
  -6   6   6       10.74       15.07     20.01 o 
  -5   6   6     2461.34     2565.41     33.67 o 
  -4   6   6     2797.93     2715.16     34.12 o 
  -3   6   6       10.78        8.27     17.44 o 
  -2   6   6     4725.08     4816.21     44.41 o 
  -1   6   6     8866.67     9718.81     58.27 o 
   0   6   6        0.14       -2.77     22.13 o 
   1   6   6     2556.72     2731.39     31.65 o 
   2   6   6     2324.32     2458.46     31.91 o 
   3   6   6       16.34       17.29     14.57 o 
   4   6   6      671.67      710.68     24.04 o 
   5   6   6     2688.50     2560.27     29.69 o 
   6   6   6      130.98      115.07     19.61 o 
   7   6   6     1055.30     1185.38     31.10 o 
   8   6   6      808.87      795.21     23.08 o 
   9   6   6       15.13       15.32     29.18 o 
  10   6   6      517.58      576.81     35.79 o 
 -16   7   6      250.53      235.99     28.73 o 
 -15   7   6      179.28      170.06     24.60 o 
 -14   7   6      216.68      189.46     21.02 o 
 -13   7   6       52.77       63.15     21.93 o 
 -12   7   6     2236.21     2227.56     28.58 o 
 -11   7   6     1074.92     1049.94     26.21 o 
 -10   7   6       89.49       98.19     20.16 o 
  -9   7   6      706.07      696.32     23.89 o 
  -8   7   6     2681.96     2739.30     29.69 o 
  -7   7   6       11.37       23.13     16.94 o 
  -6   7   6     1905.05     2188.95     31.75 o 
  -5   7   6      883.09      938.20     23.74 o 
  -4   7   6       15.19       16.48     15.27 o 
  -3   7   6     3353.19     3556.59     40.02 o 
  -2   7   6     4270.17     4393.33     43.60 o 
  -1   7   6     2265.66     2386.28     32.16 o 
   0   7   6     1465.92     1556.14     29.99 o 
   1   7   6      187.48      208.62     19.81 o 
   2   7   6       20.99       36.44     15.27 o 
   3   7   6       48.70       61.44     21.12 o 
   4   7   6      726.72      695.71     22.73 o 
   5   7   6      152.44      172.53     18.30 o 
   6   7   6      975.58     1113.70     30.39 o 
   7   7   6      852.99      836.94     25.05 o 
   8   7   6       83.16       78.12     30.04 o 
   9   7   6      639.73      623.79     27.77 o 
 -15   8   6      101.68       44.05     26.31 o 
 -14   8   6       57.81       62.40     21.62 o 
 -13   8   6     2243.62     2183.96     36.79 o 
 -12   8   6       54.08       57.31     20.31 o 
 -11   8   6      282.85      278.43     20.56 o 
 -10   8   6      420.62      426.31     18.95 o 
  -9   8   6      676.92      721.47     23.94 o 
  -8   8   6      290.31      291.88     18.50 o 
  -7   8   6     3153.54     3318.94     34.48 o 
  -6   8   6      128.90      144.46     22.18 o 
  -5   8   6     1015.42     1113.10     25.76 o 
  -4   8   6      907.02      916.98     23.54 o 
  -3   8   6     1996.21     2101.30     34.32 o 
  -2   8   6      132.16      137.90     21.02 o 
  -1   8   6     4308.18     4666.56     42.09 o 
   0   8   6     2862.47     2847.52     33.42 o 
   1   8   6     1214.16     1276.61     28.48 o 
   2   8   6     1987.89     1982.25     31.60 o 
   3   8   6      610.94      608.97     23.99 o 
   4   8   6       31.29       25.20     22.43 o 
   5   8   6     1521.82     1651.91     32.11 o 
   6   8   6      813.70      837.50     25.25 o 
   7   8   6       72.36       62.05     21.42 o 
   8   8   6      865.50      839.97     28.88 o 
   9   8   6      248.69      220.26     35.33 o 
 -15   9   6        8.81       14.42     23.74 o 
 -14   9   6     1818.07     1805.94     38.41 o 
 -13   9   6       15.71       30.04     26.71 o 
 -12   9   6      167.87      176.91     27.67 o 
 -11   9   6        5.66       12.20     15.57 o 
 -10   9   6      547.60      583.52     22.33 o 
  -9   9   6        2.98        6.40     16.18 o 
  -8   9   6     2127.25     2211.53     31.45 o 
  -7   9   6       12.69        6.75     19.35 o 
  -6   9   6     1421.25     1474.89     28.98 o 
  -5   9   6       68.15       75.96     21.52 o 
  -4   9   6      115.20      125.55     19.10 o 
  -3   9   6       56.70       53.83     17.04 o 
  -2   9   6      610.90      672.68     25.35 o 
  -1   9   6      787.44      759.27     21.67 o 
   0   9   6     3742.84     3785.62     39.11 o 
   1   9   6     1656.56     1645.36     29.64 o 
   2   9   6       20.99        8.77     24.50 o 
   3   9   6      351.64      336.79     20.26 o 
   4   9   6     1251.21     1345.91     29.49 o 
   5   9   6      415.22      413.51     24.60 o 
   6   9   6      429.37      456.15     25.76 o 
   7   9   6      541.96      483.16     28.78 o 
   8   9   6      439.18      451.26     30.39 o 
 -15  10   6      873.02      847.17     39.31 o 
 -14  10   6       11.71       23.89     32.06 o 
 -13  10   6      184.30      188.61     22.73 o 
 -12  10   6        5.94      -20.06     26.71 o 
 -11  10   6      110.19      132.26     22.53 o 
 -10  10   6        2.13        4.84     22.43 o 
  -9  10   6     1706.97     1756.04     27.42 o 
  -8  10   6      120.72      120.31     20.46 o 
  -7  10   6     1592.44     1836.48     33.47 o 
  -6  10   6      231.63      266.63     25.96 o 
  -5  10   6      110.28      113.96     21.98 o 
  -4  10   6        1.73        3.68     20.31 o 
  -3  10   6     1032.15     1124.49     30.75 o 
  -2  10   6      189.04      213.05     20.67 o 
  -1  10   6     2658.28     2722.82     35.48 o 
   0  10   6      801.90      827.06     25.76 o 
   1  10   6       63.48       63.15     24.75 o 
   2  10   6      800.76      795.81     24.04 o 
   3  10   6      982.09     1014.91     24.85 o 
   4  10   6        1.07       -9.37     25.96 o 
   5  10   6      385.89      398.03     31.96 o 
   6  10   6      243.84      206.00     27.32 o 
   7  10   6      631.30      733.31     38.66 o 
 -14  11   6      404.24      359.42     36.04 o 
 -13  11   6        0.76       15.07     23.89 o 
 -12  11   6      101.14      119.66     25.76 o 
 -11  11   6       57.70       51.66     27.42 o 
 -10  11   6     1041.15     1166.73     32.91 o 
  -9  11   6      248.55      286.74     21.98 o 
  -8  11   6     2121.58     2123.93     32.96 o 
  -7  11   6      305.56      329.53     26.21 o 
  -6  11   6       91.59       80.19     24.50 o 
  -5  11   6        0.23        0.40     20.31 o 
  -4  11   6     2151.90     2140.46     32.61 o 
  -3  11   6      141.04      143.80     18.30 o 
  -2  11   6      623.59      670.51     23.84 o 
  -1  11   6      539.27      579.13     27.62 o 
   0  11   6       48.05       48.79     19.46 o 
   1  11   6      558.71      582.10     26.31 o 
   2  11   6      863.77      889.16     29.13 o 
   3  11   6      130.75      108.32     23.44 o 
   4  11   6      916.65      862.75     31.60 o 
   5  11   6       16.05       25.45     25.76 o 
   6  11   6       51.01       70.46     35.94 o 
 -13  12   6       45.17       47.38     34.37 o 
 -12  12   6       80.21       65.07     25.91 o 
 -11  12   6      475.21      427.87     28.23 o 
 -10  12   6        9.08       21.12     22.03 o 
  -9  12   6     1134.77     1137.09     27.32 o 
  -8  12   6      135.45      128.33     29.13 o 
  -7  12   6       27.31       42.29     28.73 o 
  -6  12   6       46.50       46.47     19.71 o 
  -5  12   6     2473.82     2448.73     38.41 o 
  -4  12   6       28.75       26.46     17.44 o 
  -3  12   6      846.85      935.18     29.28 o 
  -2  12   6        0.30       13.00     26.81 o 
  -1  12   6       72.03       58.11     28.53 o 
   0  12   6       40.96       45.36     28.78 o 
   1  12   6      820.47      853.52     31.80 o 
   2  12   6       21.11       14.47     22.43 o 
   3  12   6     1353.06     1286.99     34.37 o 
   4  12   6        2.16       25.40     33.92 o 
   5  12   6      160.64      138.51     37.20 o 
 -12  13   6       21.13       19.81     35.43 o 
 -11  13   6       76.21       45.82     31.65 o 
 -10  13   6      567.55      608.97     34.88 o 
  -9  13   6       89.47       92.49     30.39 o 
  -8  13   6      209.54      162.30     29.23 o 
  -7  13   6       10.09       10.23     24.75 o 
  -6  13   6     1635.32     1640.72     35.38 o 
  -5  13   6       87.72       94.71     25.30 o 
  -4  13   6     2239.32     2306.59     36.90 o 
  -3  13   6       32.03        8.62     28.33 o 
  -2  13   6      214.91      206.70     24.29 o 
  -1  13   6       19.64       25.30     28.18 o 
   0  13   6      450.10      458.77     28.33 o 
   1  13   6       21.75       25.35     25.50 o 
   2  13   6     2000.29     1978.77     38.76 o 
   3  13   6       12.21       11.09     25.45 o 
 -11  14   6      135.57      165.37     35.94 o 
 -10  14   6       77.13       43.35     28.78 o 
  -9  14   6      262.86      214.62     33.57 o 
  -8  14   6      195.43      183.37     26.97 o 
  -7  14   6      136.49      130.24     33.67 o 
  -6  14   6       22.50       13.51     33.17 o 
  -5  14   6     1739.33     1866.68     43.90 o 
  -4  14   6       19.22       13.66     32.56 o 
  -3  14   6      841.70      795.66     32.11 o 
  -2  14   6        3.08       15.78     31.60 o 
  -1  14   6       54.19       50.15     31.30 o 
   0  14   6        3.65        8.92     25.50 o 
   1  14   6     1697.70     1817.94     45.46 o 
   2  14   6       42.81       37.60     29.38 o 
 -10  15   6      496.51      366.28     27.57 o 
  -9  15   6        7.15        2.97     35.99 o 
  -8  15   6        0.01        6.85     35.69 o 
  -7  15   6        0.21        1.56     31.35 o 
  -6  15   6     1070.34     1016.73     34.53 o 
  -5  15   6        3.63       -3.07     27.17 o 
  -4  15   6      760.20      671.82     32.11 o 
  -3  15   6      117.98       73.54     34.53 o 
  -2  15   6        2.58      -15.93     35.23 o 
  -1  15   6      132.14      111.24     36.54 o 
   0  15   6      282.00      254.64     37.15 o 
  -6  16   6      156.02      110.89     39.42 o 
  -5  16   6      506.59      452.47     41.73 o 
   8 -15   7      736.44      822.12     51.76 o 
   9 -15   7        8.82        2.32     39.16 o 
  -8 -14   7      256.01      257.96     39.97 o 
  -7 -14   7      461.03      497.58     49.09 o 
  -6 -14   7       66.05       70.16     43.30 o 
   7 -14   7      702.62      715.57     42.99 o 
   8 -14   7       87.16       69.40     32.91 o 
   9 -14   7      150.77      136.39     36.09 o 
  10 -14   7       90.69       73.24     44.25 o 
  -9 -13   7      248.49      251.36     36.79 o 
  -8 -13   7      201.19      207.81     32.71 o 
  -7 -13   7      168.07      188.96     35.33 o 
  -6 -13   7     1661.57     1745.10     47.88 o 
  -5 -13   7       85.58       87.00     41.08 o 
   6 -13   7      639.36      650.10     40.98 o 
   7 -13   7        0.64        3.58     26.97 o 
   8 -13   7      137.48      139.82     30.70 o 
   9 -13   7      269.49      272.33     33.42 o 
  10 -13   7      120.44      126.97     32.06 o 
  11 -13   7       87.02       93.09     28.48 o 
 -10 -12   7       46.28       31.35     34.07 o 
  -9 -12   7       11.67       16.99     29.33 o 
  -8 -12   7       18.93       25.30     26.01 o 
  -7 -12   7      441.72      455.79     31.05 o 
  -6 -12   7       96.71       99.45     29.08 o 
  -5 -12   7      753.72      804.68     40.37 o 
  -4 -12   7     3332.80     3842.57    112.65 o 
   5 -12   7      675.13      698.69     39.11 o 
   6 -12   7      602.48      601.66     29.49 o 
   7 -12   7      414.60      425.75     29.13 o 
   8 -12   7      241.10      219.91     28.18 o 
   9 -12   7      468.59      455.14     30.54 o 
  10 -12   7      172.54      168.80     32.56 o 
  11 -12   7     1478.45     1529.83     43.45 o 
 -11 -11   7      410.36      343.45     36.74 o 
 -10 -11   7       25.56       18.09     29.59 o 
  -9 -11   7       76.27       73.84     32.41 o 
  -8 -11   7      202.79      212.50     27.12 o 
  -7 -11   7       28.78       31.20     26.26 o 
  -6 -11   7      927.28      925.90     32.11 o 
  -5 -11   7     2788.22     2968.89     55.34 o 
  -4 -11   7     1286.63     1320.81     51.06 o 
   4 -11   7      942.98     1002.47     48.84 o 
   5 -11   7      582.40      589.77     29.94 o 
   6 -11   7      445.43      459.78     26.86 o 
   7 -11   7      750.66      649.09     27.67 o 
   8 -11   7      159.24      168.09     27.27 o 
   9 -11   7      199.76      213.46     27.82 o 
  10 -11   7      879.30      873.94     33.72 o 
  11 -11   7      163.12      158.11     25.76 o 
  12 -11   7      453.69      466.63     36.79 o 
 -11 -10   7       12.77        2.72     25.20 o 
 -10 -10   7      688.06      695.91     29.33 o 
  -9 -10   7      310.56      285.48     27.62 o 
  -8 -10   7        6.41        4.13     20.92 o 
  -7 -10   7      534.29      526.11     26.71 o 
  -6 -10   7     2720.08     2762.74     42.89 o 
  -5 -10   7      104.75       96.47     23.94 o 
  -4 -10   7      379.91      417.64     28.98 o 
   3 -10   7     1857.45     1978.87     65.42 o 
   4 -10   7     1703.95     1588.15     38.81 o 
   5 -10   7      241.98      255.04     24.55 o 
   6 -10   7       63.91       77.02     23.34 o 
   7 -10   7      367.01      374.09     25.05 o 
   8 -10   7        0.58       -8.87     17.89 o 
   9 -10   7      932.46      951.16     31.60 o 
  10 -10   7        6.40       10.99     18.55 o 
  11 -10   7      718.81      838.96     34.68 o 
  12 -10   7      118.30      122.03     28.48 o 
 -12  -9   7       12.56       20.31     33.32 o 
 -11  -9   7     1656.61     1700.04     38.76 o 
 -10  -9   7      479.07      494.86     29.38 o 
  -9  -9   7      960.02      945.96     25.10 o 
  -8  -9   7      712.07      724.19     26.92 o 
  -7  -9   7      399.09      404.64     25.55 o 
  -6  -9   7      121.00      134.07     23.03 o 
  -5  -9   7      480.57      453.63     24.34 o 
  -4  -9   7       76.27       91.68     25.71 o 
  -3  -9   7     2186.61     2203.06     61.74 o 
   3  -9   7        0.56        4.89     26.81 o 
   4  -9   7      240.62      206.15     23.24 o 
   5  -9   7     4776.80     4509.71     48.99 o 
   6  -9   7     1781.14     1700.29     33.06 o 
   7  -9   7      837.32      777.11     25.00 o 
   8  -9   7      109.22      110.28     21.93 o 
   9  -9   7      204.56      203.68     19.30 o 
  10  -9   7      215.92      257.91     22.88 o 
  11  -9   7       96.58       61.54     25.15 o 
  12  -9   7      129.42      120.46     25.20 o 
  13  -9   7      134.24      117.99     31.80 o 
 -13  -8   7       72.09       46.27     27.67 o 
 -12  -8   7     1934.76     1931.64     32.96 o 
 -11  -8   7      121.72      110.74     27.37 o 
 -10  -8   7     3877.04     3939.25     41.78 o 
  -9  -8   7      706.31      680.49     26.71 o 
  -8  -8   7      257.42      256.30     20.31 o 
  -7  -8   7       75.39       72.78     18.45 o 
  -6  -8   7     1136.26     1112.55     28.23 o 
  -5  -8   7      530.93      521.77     25.00 o 
  -4  -8   7     1497.41     1433.41     35.84 o 
  -3  -8   7     3972.89     3928.06     65.22 o 
   2  -8   7     1252.92     1315.77     45.67 o 
   3  -8   7      805.08      793.34     31.91 o 
   4  -8   7     5491.68     5370.49     53.58 o 
   5  -8   7     2959.91     2825.69     39.36 o 
   6  -8   7      547.58      532.51     21.52 o 
   7  -8   7        0.34        0.55     15.98 o 
   8  -8   7      154.34      170.46     18.70 o 
   9  -8   7      721.21      720.26     22.43 o 
  10  -8   7      714.34      722.17     24.70 o 
  11  -8   7       86.47       68.25     21.67 o 
  12  -8   7      834.75      879.03     34.68 o 
  13  -8   7      137.14       86.74     28.73 o 
 -13  -7   7     1025.89     1055.94     30.34 o 
 -12  -7   7       25.01       21.57     24.04 o 
 -11  -7   7     3351.95     3430.48     39.36 o 
 -10  -7   7      445.29      452.67     24.95 o 
  -9  -7   7        0.06        5.95     18.65 o 
  -8  -7   7      262.31      255.54     20.01 o 
  -7  -7   7      587.44      590.92     23.19 o 
  -6  -7   7      480.34      486.54     23.24 o 
  -5  -7   7     3033.18     3048.73     40.88 o 
  -4  -7   7      713.76      676.66     27.57 o 
  -3  -7   7       67.30       72.38     24.70 o 
  -2  -7   7     2481.62     2355.18     65.83 o 
   1  -7   7     6584.32     6988.02     90.78 o 
   2  -7   7     5284.82     5235.66     65.07 o 
   3  -7   7     4275.44     4002.05     49.80 o 
   4  -7   7     1560.66     1613.50     33.87 o 
   5  -7   7     6234.75     5713.43     47.58 o 
   6  -7   7       84.76       61.34     17.39 o 
   7  -7   7     3236.47     3053.82     33.37 o 
   8  -7   7      183.25      198.79     18.90 o 
   9  -7   7        0.26       13.41     20.56 o 
  10  -7   7        2.32      -17.79     20.46 o 
  11  -7   7      554.87      524.95     21.07 o 
  12  -7   7      148.09      118.09     25.25 o 
  13  -7   7     1135.96     1181.45     38.61 o 
 -14  -6   7      382.50      402.67     35.23 o 
 -13  -6   7        0.23       25.76     29.13 o 
 -12  -6   7     1650.77     1788.80     34.07 o 
 -11  -6   7       32.82       45.92     21.52 o 
 -10  -6   7       95.08       96.22     20.16 o 
  -9  -6   7      132.80      140.07     18.70 o 
  -8  -6   7     1951.90     1826.55     27.97 o 
  -7  -6   7      254.41      276.36     18.75 o 
  -6  -6   7     1090.25     1011.89     27.12 o 
  -5  -6   7      816.93      796.57     26.41 o 
  -4  -6   7      128.76      141.68     21.87 o 
  -3  -6   7     1318.03     1359.02     35.84 o 
  -2  -6   7      738.23      595.11     31.60 o 
  -1  -6   7      290.25      297.58     33.06 o 
   0  -6   7     6805.36     6772.95     84.88 o 
   1  -6   7       35.89       38.61     23.89 o 
   2  -6   7     1307.94     1448.58     35.99 o 
   3  -6   7     1419.28     1271.92     32.61 o 
   4  -6   7     5456.57     4721.96     42.69 o 
   5  -6   7       30.86       31.96     17.29 o 
   6  -6   7     3598.52     3400.89     36.84 o 
   7  -6   7      474.77      458.16     21.77 o 
   8  -6   7      357.15      357.41     20.56 o 
   9  -6   7      566.02      609.27     24.34 o 
  10  -6   7      617.81      654.18     27.92 o 
  11  -6   7       25.74       26.21     25.10 o 
  12  -6   7     1707.64     1750.14     32.51 o 
  13  -6   7      131.46      135.84     27.87 o 
 -14  -5   7       26.35       29.08     30.24 o 
 -13  -5   7      843.06      835.08     27.72 o 
 -12  -5   7       27.60       19.96     18.04 o 
 -11  -5   7       54.98       39.06     22.03 o 
 -10  -5   7      164.50      189.52     23.19 o 
  -9  -5   7     2000.63     1998.28     30.19 o 
  -8  -5   7      172.58      168.55     17.44 o 
  -7  -5   7    10531.46    10226.67     56.15 o 
  -6  -5   7        0.15       -4.54     19.51 o 
  -5  -5   7      243.31      271.72     21.72 o 
  -4  -5   7      456.36      504.74     24.45 o 
  -3  -5   7     1298.23     1125.55     30.29 o 
  -2  -5   7      227.17      270.06     24.40 o 
  -1  -5   7    16761.08    17740.80    121.02 o 
   0  -5   7     1997.01     2047.87     42.89 o 
   1  -5   7    10223.95    10365.13     79.38 o 
   2  -5   7      901.05      919.55     28.63 o 
   3  -5   7     1589.75     1433.86     31.75 o 
   4  -5   7        2.12        6.10     20.87 o 
   5  -5   7     5327.03     5166.51     43.25 o 
   6  -5   7      164.03      154.33     17.34 o 
   7  -5   7      586.14      509.42     19.61 o 
   8  -5   7      330.46      323.59     20.61 o 
   9  -5   7        0.83       -1.51     15.07 o 
  10  -5   7      120.72      141.03     21.07 o 
  11  -5   7      904.81      871.72     25.50 o 
  12  -5   7       58.33       66.08     23.69 o 
  13  -5   7       14.33       -3.58     26.97 o 
 -15  -4   7       15.48       18.04     23.29 o 
 -14  -4   7      397.97      365.57     26.11 o 
 -13  -4   7       19.49       16.94     17.54 o 
 -12  -4   7      130.18      128.73     25.76 o 
 -11  -4   7        0.14       -5.90     14.97 o 
 -10  -4   7     1116.16     1168.54     25.66 o 
  -9  -4   7        0.53        7.16     19.46 o 
  -8  -4   7    14449.07    14526.65     65.98 o 
  -7  -4   7      136.68      153.48     21.57 o 
  -6  -4   7     1652.45     1664.91     30.39 o 
  -5  -4   7        4.94        6.60     16.28 o 
  -4  -4   7     2368.61     2359.41     35.89 o 
  -3  -4   7       96.08       80.39     15.27 o 
  -2  -4   7     8518.43     8602.43     74.75 o 
  -1  -4   7     1018.74     1138.00     33.27 o 
   0  -4   7     2595.52     2437.59     42.69 o 
   1  -4   7      414.66      368.70     22.98 o 
   2  -4   7        0.32        7.41     13.56 o 
   3  -4   7      230.59      220.56     18.55 o 
   4  -4   7     4666.43     4291.41     39.26 o 
   5  -4   7       97.50       87.95     19.96 o 
   6  -4   7      212.13      190.22     15.93 o 
   7  -4   7     1520.85     1427.82     25.00 o 
   8  -4   7      145.26      161.44     17.29 o 
   9  -4   7      433.02      447.33     20.87 o 
  10  -4   7      890.76      965.82     25.71 o 
  11  -4   7      256.73      259.02     21.52 o 
  12  -4   7        1.10        1.66     23.19 o 
  13  -4   7      161.54      123.08     24.65 o 
 -15  -3   7      879.47      818.70     32.16 o 
 -14  -3   7       24.55       21.32     23.44 o 
 -13  -3   7      663.24      678.42     23.84 o 
 -12  -3   7       16.35       16.38     20.77 o 
 -11  -3   7        1.13        6.40     14.77 o 
 -10  -3   7       27.43       39.16     15.78 o 
  -9  -3   7    10634.97    11151.26     55.09 o 
  -8  -3   7        8.05       11.59     14.57 o 
  -7  -3   7    15961.68    16048.92     68.14 o 
  -6  -3   7       20.07       19.30     20.51 o 
  -5  -3   7     2883.70     3086.73     36.19 o 
  -4  -3   7       17.82       22.33     14.36 o 
  -3  -3   7     7671.74     7835.90     62.95 o 
  -2  -3   7       67.73       80.09     16.73 o 
  -1  -3   7    13458.11    13890.56     88.66 o 
   0  -3   7      415.85      458.11     25.25 o 
   1  -3   7       13.31       12.80     16.43 o 
   2  -3   7       19.19       17.94     13.51 o 
   3  -3   7     4053.06     3832.44     37.75 o 
   4  -3   7      123.01      136.64     16.83 o 
   5  -3   7     1444.49     1444.50     27.67 o 
   6  -3   7      117.45      119.10     21.27 o 
   7  -3   7       69.43       47.23     19.86 o 
   8  -3   7      104.69       92.14     19.25 o 
   9  -3   7     1323.48     1330.34     25.10 o 
  10  -3   7        0.07        8.01     20.36 o 
  11  -3   7      238.24      223.39     18.40 o 
  12  -3   7       30.40       26.01     20.56 o 
  13  -3   7      286.31      225.35     28.58 o 
 -15  -2   7       31.02       40.47     20.46 o 
 -14  -2   7      651.77      646.47     21.32 o 
 -13  -2   7       45.52       63.51     25.00 o 
 -12  -2   7       75.01       69.40     20.97 o 
 -11  -2   7       29.08       51.26     21.62 o 
 -10  -2   7     2506.21     2596.86     31.45 o 
  -9  -2   7       56.52       51.56     16.83 o 
  -8  -2   7    13143.54    13193.34     59.78 o 
  -7  -2   7      170.33      146.27     16.08 o 
  -6  -2   7        0.33       36.54     21.57 o 
  -5  -2   7      183.58      195.26     19.25 o 
  -4  -2   7     2299.03     2359.01     33.52 o 
  -3  -2   7       17.40       19.00     15.37 o 
  -2  -2   7    10465.25    10737.30     72.63 o 
  -1  -2   7        0.06        5.29     14.06 o 
   0  -2   7      244.75      242.59     26.26 o 
   1  -2   7      121.52      123.94     14.77 o 
   2  -2   7     1881.53     1722.37     29.28 o 
   3  -2   7       71.31       82.31     16.58 o 
   4  -2   7     6927.10     6628.90     46.02 o 
   5  -2   7      124.27      119.20     17.64 o 
   6  -2   7        4.00       22.83     15.78 o 
   7  -2   7      134.51      110.94     16.89 o 
   8  -2   7     3974.75     4053.31     35.33 o 
   9  -2   7        7.77       13.00     17.59 o 
  10  -2   7     2099.07     2177.21     30.54 o 
  11  -2   7       47.85       33.72     24.90 o 
  12  -2   7        4.91       19.81     19.91 o 
  13  -2   7        7.09        2.87     26.11 o 
 -16  -1   7        3.03        3.63     27.02 o 
 -15  -1   7     1286.69     1363.50     35.23 o 
 -14  -1   7       29.08       26.31     17.74 o 
 -13  -1   7      816.41      880.79     25.15 o 
 -12  -1   7       77.01       95.26     17.54 o 
 -11  -1   7     1341.61     1360.63     28.28 o 
 -10  -1   7       28.37       35.58     13.36 o 
  -9  -1   7     5016.52     5015.15     40.12 o 
  -8  -1   7      159.19      158.77     15.78 o 
  -7  -1   7     1608.93     1527.46     26.76 o 
  -6  -1   7     1012.25     1077.62     27.82 o 
  -5  -1   7     3584.85     3436.93     37.90 o 
  -4  -1   7       19.77       17.74     15.22 o 
  -3  -1   7     6305.31     6540.80     53.78 o 
  -2  -1   7      229.01      235.73     17.79 o 
  -1  -1   7      103.62      212.45     19.71 o 
   0  -1   7        2.76        6.60     19.61 o 
   1  -1   7     6669.11     6348.91     48.64 o 
   2  -1   7      558.72      573.03     21.67 o 
   3  -1   7    19268.65    19861.30     73.34 o 
   4  -1   7      213.73      199.34     17.74 o 
   5  -1   7     2173.48     2193.59     29.69 o 
   6  -1   7      122.64      119.25     20.36 o 
   7  -1   7     4141.34     3950.64     33.47 o 
   8  -1   7       10.00        9.93     18.09 o 
   9  -1   7     4072.25     3936.53     34.88 o 
  10  -1   7        1.49        8.17     25.55 o 
  11  -1   7      499.74      495.21     25.40 o 
  12  -1   7       69.25       56.60     24.19 o 
 -16   0   7      878.25      871.01     32.46 o 
 -15   0   7      164.52      146.67     30.14 o 
 -14   0   7      685.07      748.64     29.13 o 
 -13   0   7      352.81      398.03     20.31 o 
 -12   0   7      966.94      859.57     22.73 o 
 -11   0   7      172.72      162.75     18.40 o 
 -10   0   7     1489.41     1500.75     24.19 o 
  -9   0   7      286.41      285.33     17.89 o 
  -8   0   7     1191.75     1257.81     26.81 o 
  -7   0   7      704.11      629.99     19.61 o 
  -6   0   7     5076.09     5244.38     44.20 o 
  -5   0   7      327.96      344.86     16.58 o 
  -4   0   7    14938.34    15972.96     74.29 o 
  -3   0   7      306.81      314.36     19.00 o 
  -2   0   7       26.95       57.11     14.16 o 
  -1   0   7      895.23      908.06     22.78 o 
   0   0   7      107.10       71.42     20.11 o 
   1   0   7      815.39      765.47     21.22 o 
   2   0   7     7288.11     6460.41     45.36 o 
   3   0   7       41.19       43.14     17.94 o 
   4   0   7     2382.58     2175.85     29.59 o 
   5   0   7       26.16       32.16     15.78 o 
   6   0   7      833.62      777.67     20.46 o 
   7   0   7       27.76       10.89     13.36 o 
   8   0   7     5866.24     5887.02     42.84 o 
   9   0   7       27.12       34.63     21.37 o 
  10   0   7     2052.04     2153.82     30.54 o 
  11   0   7        1.10       21.57     29.33 o 
  12   0   7        0.71        3.93     23.29 o 
 -16   1   7        1.94       21.42     32.66 o 
 -15   1   7      616.54      599.24     27.57 o 
 -14   1   7      187.90      197.48     26.66 o 
 -13   1   7      371.15      372.98     23.64 o 
 -12   1   7      754.09      752.21     21.82 o 
 -11   1   7     1090.24     1251.91     25.00 o 
 -10   1   7        2.97       -7.96     15.22 o 
  -9   1   7      716.63      717.08     22.58 o 
  -8   1   7     1966.28     1973.33     27.52 o 
  -7   1   7      326.64      289.67     17.24 o 
  -6   1   7     6344.93     6616.15     46.47 o 
  -5   1   7    24106.16    25053.97     86.74 o 
  -4   1   7      769.94      898.79     23.49 o 
  -3   1   7     7131.81     7803.09     54.08 o 
  -2   1   7      262.25      257.41     16.33 o 
  -1   1   7     1767.14     1865.31     31.45 o 
   0   1   7        1.76        1.97     12.95 o 
   1   1   7    22450.07    22072.63     82.01 o 
   2   1   7      230.01      210.63     22.13 o 
   3   1   7     6372.01     6122.86     42.79 o 
   4   1   7       47.39       67.54     19.35 o 
   5   1   7      379.34      359.42     17.59 o 
   6   1   7      510.48      466.93     18.60 o 
   7   1   7     2933.98     2795.85     28.93 o 
   8   1   7        8.32        8.77     21.12 o 
   9   1   7     1086.57     1181.30     26.26 o 
  10   1   7       16.44        8.42     20.97 o 
  11   1   7      105.91       86.79     21.17 o 
  12   1   7       20.75       48.99     32.41 o 
 -16   2   7      170.07      157.21     28.33 o 
 -15   2   7      672.19      692.94     27.42 o 
 -14   2   7      375.42      354.18     23.13 o 
 -13   2   7     1373.75     1429.68     25.86 o 
 -12   2   7      591.19      588.20     21.42 o 
 -11   2   7      193.51      198.49     18.80 o 
 -10   2   7      214.66      241.18     19.46 o 
  -9   2   7       22.53       19.81     13.10 o 
  -8   2   7       57.40       38.10     14.31 o 
  -7   2   7      244.35      246.22     17.14 o 
  -6   2   7    11943.33    11946.97     59.37 o 
  -5   2   7       89.63       94.91     16.48 o 
  -4   2   7    23672.70    26455.23     90.37 o 
  -3   2   7      801.22      753.12     22.08 o 
  -2   2   7       14.72       39.82     16.33 o 
  -1   2   7     1935.65     1850.90     27.37 o 
   0   2   7     6376.36     6575.17     48.13 o 
   1   2   7        0.79       -8.57     16.83 o 
   2   2   7     5163.27     4677.60     38.41 o 
   3   2   7      871.47      879.48     24.55 o 
   4   2   7        9.96       12.90     16.48 o 
   5   2   7      399.80      424.19     21.87 o 
   6   2   7     1978.07     2002.81     24.60 o 
   7   2   7       24.70       19.25     17.19 o 
   8   2   7      719.36      789.61     21.52 o 
   9   2   7       94.17      110.48     25.71 o 
  10   2   7      265.31      239.87     27.62 o 
  11   2   7       25.26       22.03     23.99 o 
  12   2   7      400.55      313.10     25.76 o 
 -16   3   7      134.12      113.66     28.07 o 
 -15   3   7       68.55       52.57     22.03 o 
 -14   3   7      261.01      279.64     20.36 o 
 -13   3   7     1105.90     1200.55     24.95 o 
 -12   3   7        2.53       25.91     21.67 o 
 -11   3   7     1155.00     1254.43     27.52 o 
 -10   3   7      589.01      595.26     19.35 o 
  -9   3   7        6.29        9.02     15.62 o 
  -8   3   7     2203.93     2307.60     28.68 o 
  -7   3   7     2683.81     2721.76     33.06 o 
  -6   3   7     1681.79     1819.30     26.36 o 
  -5   3   7    22543.09    24740.06     83.82 o 
  -4   3   7       55.53       40.12     18.04 o 
  -3   3   7     2042.95     1893.04     28.78 o 
  -2   3   7     2674.00     2839.20     32.81 o 
  -1   3   7     3165.89     3269.24     36.14 o 
   0   3   7      105.15      103.58     22.53 o 
   1   3   7     6273.29     6190.75     44.56 o 
   2   3   7      367.36      345.97     18.45 o 
   3   3   7      217.08      214.46     16.89 o 
   4   3   7      737.20      725.15     22.03 o 
   5   3   7      563.02      567.39     21.67 o 
   6   3   7      106.21      120.92     17.09 o 
   7   3   7      722.91      818.14     21.47 o 
   8   3   7      141.82      142.04     19.71 o 
   9   3   7       51.08       40.47     19.96 o 
  10   3   7      115.90      118.60     26.56 o 
  11   3   7     1047.92     1045.51     34.83 o 
 -16   4   7        0.49       14.67     23.13 o 
 -15   4   7     1010.53     1047.27     26.06 o 
 -14   4   7      603.40      672.02     24.80 o 
 -13   4   7      107.28      123.54     16.58 o 
 -12   4   7     1037.36     1090.47     24.19 o 
 -11   4   7       59.53       78.43     18.60 o 
 -10   4   7        0.73       22.68     19.51 o 
  -9   4   7      136.60      155.19     15.52 o 
  -8   4   7      126.38      118.80     17.54 o 
  -7   4   7      250.20      226.51     16.18 o 
  -6   4   7     1633.28     1713.55     27.42 o 
  -5   4   7      166.28      132.41     16.13 o 
  -4   4   7     1115.55     1132.30     27.87 o 
  -3   4   7     7462.47     8177.43     53.73 o 
  -2   4   7      819.98      883.77     27.47 o 
  -1   4   7      658.83      710.08     25.86 o 
   0   4   7     2234.66     2262.64     28.83 o 
   1   4   7      673.58      671.57     20.87 o 
   2   4   7      310.51      273.08     17.94 o 
   3   4   7     2805.28     2830.94     31.91 o 
   4   4   7     1728.18     1796.67     26.51 o 
   5   4   7        0.45       12.95     19.66 o 
   6   4   7     2596.12     2707.90     30.49 o 
   7   4   7      194.24      190.52     18.50 o 
   8   4   7      370.53      362.70     23.74 o 
   9   4   7      409.43      410.68     25.35 o 
  10   4   7      520.57      529.18     28.48 o 
  11   4   7       64.52       47.33     35.69 o 
 -16   5   7      327.92      335.78     34.78 o 
 -15   5   7       30.96       65.62     29.18 o 
 -14   5   7      202.95      212.40     22.28 o 
 -13   5   7     1148.68     1199.09     27.62 o 
 -12   5   7      359.80      392.69     21.02 o 
 -11   5   7      241.13      266.18     21.82 o 
 -10   5   7     8505.84     8380.71     47.63 o 
  -9   5   7       27.44       13.91     16.83 o 
  -8   5   7      479.41      494.10     19.41 o 
  -7   5   7     1281.17     1302.82     26.92 o 
  -6   5   7      496.15      456.70     19.81 o 
  -5   5   7      625.22      614.41     21.93 o 
  -4   5   7     6558.41     6461.82     45.11 o 
  -3   5   7     1038.96     1066.58     28.68 o 
  -2   5   7     2121.98     2185.63     29.33 o 
  -1   5   7     3069.83     3374.33     37.85 o 
   0   5   7       98.61       95.77     21.98 o 
   1   5   7     1740.49     1822.27     25.96 o 
   2   5   7     1637.04     1688.70     24.75 o 
   3   5   7      946.59      966.48     24.40 o 
   4   5   7      231.35      242.59     16.23 o 
   5   5   7     3765.40     3777.40     34.93 o 
   6   5   7       32.08       37.60     19.10 o 
   7   5   7     1168.57     1284.07     30.80 o 
   8   5   7      721.42      755.09     22.33 o 
   9   5   7      319.04      325.96     26.92 o 
  10   5   7      264.14      257.91     34.22 o 
 -16   6   7       24.79       18.04     33.01 o 
 -15   6   7      569.09      597.23     31.85 o 
 -14   6   7      240.54      214.21     19.56 o 
 -13   6   7      121.54      135.63     22.58 o 
 -12   6   7      393.52      372.48     19.91 o 
 -11   6   7     6232.26     6510.41     44.56 o 
 -10   6   7      402.12      406.10     23.54 o 
  -9   6   7      510.47      498.03     19.81 o 
  -8   6   7      207.62      243.60     16.03 o 
  -7   6   7      168.26      162.35     17.79 o 
  -6   6   7       51.97       48.54     14.82 o 
  -5   6   7     3363.30     3651.19     36.14 o 
  -4   6   7      631.61      653.58     26.01 o 
  -3   6   7     8141.34     8904.60     55.04 o 
  -2   6   7     5160.69     5410.96     44.15 o 
  -1   6   7      503.64      593.04     26.51 o 
   0   6   7      902.71      965.67     21.57 o 
   1   6   7     2137.19     2168.39     28.98 o 
   2   6   7     1618.05     1518.84     23.89 o 
   3   6   7      502.86      528.78     17.54 o 
   4   6   7     4138.55     4059.96     36.09 o 
   5   6   7        7.33       -3.23     19.41 o 
   6   6   7     1809.50     1774.99     26.11 o 
   7   6   7      483.77      524.34     21.27 o 
   8   6   7        2.27       -0.86     22.78 o 
   9   6   7      221.02      222.38     26.66 o 
 -16   7   7      232.51      162.90     28.18 o 
 -15   7   7       11.42       21.67     23.64 o 
 -14   7   7      137.84      125.00     29.13 o 
 -13   7   7       85.32       71.72     22.78 o 
 -12   7   7     2123.64     2073.98     28.12 o 
 -11   7   7       89.41      100.05     20.26 o 
 -10   7   7     1584.30     1555.34     25.45 o 
  -9   7   7      701.20      696.67     19.91 o 
  -8   7   7      208.03      204.94     17.54 o 
  -7   7   7      341.32      405.24     22.03 o 
  -6   7   7     1186.51     1267.13     25.20 o 
  -5   7   7      132.61      119.35     21.87 o 
  -4   7   7     4028.34     4265.10     38.46 o 
  -3   7   7     4649.33     4749.27     44.00 o 
  -2   7   7     3630.28     3591.06     36.74 o 
  -1   7   7     3516.17     3575.69     34.58 o 
   0   7   7     3944.55     3791.52     35.08 o 
   1   7   7      605.10      592.69     21.87 o 
   2   7   7     1848.84     1872.42     29.69 o 
   3   7   7     1315.10     1283.61     30.54 o 
   4   7   7      363.54      344.15     19.51 o 
   5   7   7     2220.04     2200.29     28.53 o 
   6   7   7      827.80      836.59     26.86 o 
   7   7   7       25.85       23.08     26.86 o 
   8   7   7      888.27      876.11     30.44 o 
   9   7   7      131.70      107.26     24.50 o 
 -15   8   7      130.61      133.11     27.27 o 
 -14   8   7       14.08        0.60     30.85 o 
 -13   8   7      413.83      438.00     24.34 o 
 -12   8   7       80.29       76.51     22.33 o 
 -11   8   7      914.97      916.63     24.60 o 
 -10   8   7      367.19      380.24     21.02 o 
  -9   8   7      636.13      698.74     26.92 o 
  -8   8   7      593.90      602.42     23.13 o 
  -7   8   7      190.93      192.39     20.67 o 
  -6   8   7      133.27      141.03     20.51 o 
  -5   8   7     1241.04     1340.06     25.05 o 
  -4   8   7      517.60      524.14     24.95 o 
  -3   8   7     5826.94     6042.67     45.97 o 
  -2   8   7      395.19      443.55     20.01 o 
  -1   8   7     3432.26     3345.35     35.89 o 
   0   8   7      853.62      798.48     23.13 o 
   1   8   7     1775.67     1875.60     32.66 o 
   2   8   7       65.56       74.85     20.61 o 
   3   8   7      713.50      723.79     26.97 o 
   4   8   7     1229.01     1213.00     27.07 o 
   5   8   7      475.05      508.57     25.35 o 
   6   8   7      123.50      111.49     19.35 o 
   7   8   7      418.00      367.64     25.50 o 
   8   8   7       38.80       32.06     24.19 o 
 -15   9   7       23.10       25.60     27.92 o 
 -14   9   7       40.95       32.11     25.10 o 
 -13   9   7       60.03       63.46     22.03 o 
 -12   9   7      517.70      515.17     22.08 o 
 -11   9   7      261.61      261.49     20.51 o 
 -10   9   7      373.29      361.69     21.12 o 
  -9   9   7      402.38      453.27     22.78 o 
  -8   9   7      602.41      595.56     23.64 o 
  -7   9   7      159.38      202.82     24.95 o 
  -6   9   7      811.24      874.64     25.45 o 
  -5   9   7       31.85       21.62     16.83 o 
  -4   9   7      443.65      437.50     22.68 o 
  -3   9   7      147.88      154.89     21.32 o 
  -2   9   7     4096.54     4142.27     38.46 o 
  -1   9   7     1472.29     1528.37     33.06 o 
   0   9   7     2306.26     2341.02     30.49 o 
   1   9   7      185.99      189.97     19.35 o 
   2   9   7     1546.55     1547.98     31.20 o 
   3   9   7      376.14      369.15     22.68 o 
   4   9   7      132.59      154.08     21.47 o 
   5   9   7       20.69       24.90     18.40 o 
   6   9   7      801.55      753.37     30.04 o 
   7   9   7      426.04      485.48     36.74 o 
 -15  10   7       18.28      -20.26     24.75 o 
 -14  10   7       16.09       11.44     24.09 o 
 -13  10   7      306.36      284.68     31.45 o 
 -12  10   7      116.15      105.39     19.20 o 
 -11  10   7      173.17      181.40     23.03 o 
 -10  10   7      339.91      359.02     24.95 o 
  -9  10   7      705.06      716.13     28.68 o 
  -8  10   7      303.37      336.54     26.26 o 
  -7  10   7     1297.93     1368.24     27.22 o 
  -6  10   7        0.88        6.00     18.15 o 
  -5  10   7       64.57       81.70     20.67 o 
  -4  10   7       38.31       34.53     18.70 o 
  -3  10   7     1476.02     1451.66     27.12 o 
  -2  10   7       56.51       72.03     24.65 o 
  -1  10   7     1829.42     1906.80     30.59 o 
   0  10   7       14.05       14.52     19.00 o 
   1  10   7     2292.65     2394.80     35.69 o 
   2  10   7       25.78       27.22     20.82 o 
   3  10   7        0.10      -10.53     20.26 o 
   4  10   7       13.79       25.71     25.91 o 
   5  10   7      398.80      386.49     31.75 o 
   6  10   7      278.03      294.15     31.70 o 
 -14  11   7      318.97      275.15     25.91 o 
 -13  11   7        2.31       13.10     29.28 o 
 -12  11   7      837.48      786.49     29.59 o 
 -11  11   7        5.95       -0.76     19.35 o 
 -10  11   7        2.75      -11.39     20.26 o 
  -9  11   7       19.24       63.86     29.44 o 
  -8  11   7     1792.43     1763.00     31.75 o 
  -7  11   7        0.02       -2.57     18.70 o 
  -6  11   7     1449.69     1385.93     28.28 o 
  -5  11   7       55.24       61.64     17.69 o 
  -4  11   7      438.72      461.14     26.76 o 
  -3  11   7        9.82        9.02     23.59 o 
  -2  11   7     2579.87     2723.48     38.16 o 
  -1  11   7      168.41      137.65     17.99 o 
   0  11   7     2853.10     2982.45     38.05 o 
   1  11   7      138.31      127.97     23.84 o 
   2  11   7       15.01       10.13     26.51 o 
   3  11   7       28.40       23.19     30.90 o 
   4  11   7      279.64      270.21     31.65 o 
   5  11   7      205.23      224.95     31.60 o 
 -13  12   7      321.70      298.18     30.09 o 
 -12  12   7        0.06       11.04     24.60 o 
 -11  12   7       55.00       31.65     31.55 o 
 -10  12   7        4.82       13.86     22.88 o 
  -9  12   7      546.51      605.69     27.52 o 
  -8  12   7       28.22       48.03     28.58 o 
  -7  12   7     2529.84     2560.32     34.78 o 
  -6  12   7       14.04       30.24     28.93 o 
  -5  12   7      422.33      453.27     27.42 o 
  -4  12   7       52.72       57.26     28.38 o 
  -3  12   7      490.06      512.09     30.75 o 
  -2  12   7      124.84      108.16     28.48 o 
  -1  12   7     2644.62     2798.38     41.68 o 
   0  12   7      235.15      206.40     25.35 o 
   1  12   7       67.59       33.97     23.34 o 
   2  12   7      169.93      174.85     33.11 o 
   3  12   7      551.74      576.86     33.97 o 
   4  12   7        1.07       19.56     35.33 o 
 -12  13   7      796.17      757.00     33.42 o 
 -11  13   7       21.07       27.27     24.65 o 
 -10  13   7        0.98        3.38     22.08 o 
  -9  13   7       21.24       19.46     27.57 o 
  -8  13   7     1667.71     1690.37     38.66 o 
  -7  13   7        9.48       -0.25     22.38 o 
  -6  13   7      741.87      796.22     32.51 o 
  -5  13   7       38.48       38.76     24.34 o 
  -4  13   7       27.71       32.16     21.82 o 
  -3  13   7        0.03      -16.89     27.67 o 
  -2  13   7      954.91      866.38     29.28 o 
  -1  13   7       63.14       53.63     32.36 o 
   0  13   7       66.30       71.52     26.11 o 
   1  13   7       86.40      100.50     33.11 o 
   2  13   7       58.99       52.77     36.49 o 
   3  13   7       24.13       -1.56     37.55 o 
 -11  14   7        3.54        5.44     29.38 o 
 -10  14   7      125.93       96.57     26.16 o 
  -9  14   7      591.45      574.75     36.34 o 
  -8  14   7       26.92       34.73     27.42 o 
  -7  14   7      660.57      590.87     30.34 o 
  -6  14   7        1.27        0.30     33.37 o 
  -5  14   7      118.56       96.37     33.42 o 
  -4  14   7       16.94       24.40     31.50 o 
  -3  14   7      277.19      242.84     33.27 o 
  -2  14   7       17.33       13.51     31.45 o 
  -1  14   7       19.86       14.82     32.81 o 
   0  14   7       22.06       40.78     36.79 o 
   1  14   7       77.10       66.28     36.19 o 
  -9  15   7        0.52       26.21     27.72 o 
  -8  15   7      107.43       79.89     29.38 o 
  -7  15   7       19.64        3.68     37.25 o 
  -6  15   7        0.08       -2.42     29.38 o 
  -5  15   7       14.32       -5.19     29.99 o 
  -4  15   7      377.44      328.27     37.90 o 
  -3  15   7       77.08       71.42     35.43 o 
  -2  15   7      119.90       94.51     36.24 o 
   8 -15   8      692.17      739.41     54.49 o 
   9 -15   8      121.32      107.16     42.39 o 
  -8 -14   8      146.41      147.98     45.11 o 
  -7 -14   8      163.81      161.49     50.40 o 
   7 -14   8      881.28      923.03     50.15 o 
   8 -14   8       73.77       69.71     35.33 o 
   9 -14   8      662.76      686.09     44.15 o 
  10 -14   8       66.29       42.29     35.18 o 
  -9 -13   8       24.47       24.29     34.48 o 
  -8 -13   8      145.91      153.93     36.29 o 
  -7 -13   8      513.88      550.10     37.00 o 
  -6 -13   8       48.55       44.71     34.73 o 
   6 -13   8      564.67      565.32     40.42 o 
   7 -13   8        9.92        9.22     27.32 o 
   8 -13   8      417.81      500.30     32.01 o 
   9 -13   8       60.39       34.02     31.96 o 
  10 -13   8      482.96      487.80     32.61 o 
 -10 -12   8        5.50        7.51     33.62 o 
  -9 -12   8      101.12       90.52     30.24 o 
  -8 -12   8      215.80      214.77     34.53 o 
  -7 -12   8       40.67       54.54     30.90 o 
  -6 -12   8      618.31      639.11     38.00 o 
  -5 -12   8     2498.89     2659.06     66.83 o 
   5 -12   8       48.00       62.70     29.44 o 
   6 -12   8        4.99        2.12     24.65 o 
   7 -12   8       45.38       48.24     27.22 o 
   8 -12   8      324.79      297.38     24.95 o 
   9 -12   8      745.79      758.16     31.25 o 
  10 -12   8      340.93      358.42     33.77 o 
  11 -12   8       50.20       18.85     29.13 o 
 -11 -11   8        0.21       22.33     33.27 o 
 -10 -11   8       83.61       73.44     29.84 o 
  -9 -11   8      356.87      320.97     32.26 o 
  -8 -11   8       29.06       24.55     26.16 o 
  -7 -11   8      369.67      377.22     30.14 o 
  -6 -11   8     2391.15     2386.18     44.46 o 
  -5 -11   8      798.89      826.11     40.07 o 
  -4 -11   8      238.67      261.54     46.12 o 
   4 -11   8      296.74      328.83     35.43 o 
   5 -11   8       14.28       18.20     26.11 o 
   6 -11   8      322.88      331.75     25.40 o 
   7 -11   8      180.65      167.79     23.59 o 
   8 -11   8      638.77      656.80     31.15 o 
   9 -11   8      161.47      179.79     27.47 o 
  10 -11   8       26.34       24.50     25.30 o 
  11 -11   8      237.27      253.43     34.88 o 
 -12 -10   8       81.46       65.83     28.38 o 
 -11 -10   8      273.34      285.18     31.70 o 
 -10 -10   8      556.44      552.47     28.43 o 
  -9 -10   8        0.07      -12.75     21.42 o 
  -8 -10   8      691.61      699.85     27.22 o 
  -7 -10   8     1178.82     1236.54     32.81 o 
  -6 -10   8      211.19      207.26     30.65 o 
  -5 -10   8      105.17      105.44     28.78 o 
  -4 -10   8     2123.66     2147.47     52.72 o 
   3 -10   8      454.04      445.21     37.80 o 
   4 -10   8      910.88      907.81     32.91 o 
   5 -10   8       88.79       89.06     23.84 o 
   6 -10   8       71.82       89.47     23.24 o 
   7 -10   8      521.97      511.14     26.01 o 
   8 -10   8      405.36      368.35     20.97 o 
   9 -10   8        0.04       -4.03     26.36 o 
  10 -10   8      436.83      462.70     25.40 o 
  11 -10   8      408.56      452.11     27.62 o 
  12 -10   8       74.36       79.59     27.87 o 
 -12  -9   8      397.39      383.77     36.19 o 
 -11  -9   8     1370.69     1347.02     33.57 o 
 -10  -9   8      207.88      195.77     20.36 o 
  -9  -9   8     1224.34     1220.96     29.74 o 
  -8  -9   8      268.87      249.19     17.99 o 
  -7  -9   8        3.59        2.47     21.67 o 
  -6  -9   8      353.46      359.88     25.30 o 
  -5  -9   8     1938.41     1977.81     38.05 o 
  -4  -9   8     1099.42     1043.29     36.39 o 
  -3  -9   8     4957.61     5000.43     98.79 o 
   2  -9   8       61.25       81.80     34.58 o 
   3  -9   8     2456.35     2370.81     48.74 o 
   4  -9   8     2829.06     2846.31     44.00 o 
   5  -9   8     1792.26     1703.82     34.07 o 
   6  -9   8     1068.48     1033.82     30.85 o 
   7  -9   8       72.95       72.98     18.30 o 
   8  -9   8        0.12       10.79     17.34 o 
   9  -9   8      438.65      443.40     21.17 o 
  10  -9   8      319.28      297.63     20.26 o 
  11  -9   8      104.75      106.50     30.80 o 
  12  -9   8      323.34      306.35     29.03 o 
 -13  -8   8       88.82      109.78     27.57 o 
 -12  -8   8      628.81      662.50     29.44 o 
 -11  -8   8      340.00      368.65     28.63 o 
 -10  -8   8     2396.41     2383.16     35.23 o 
  -9  -8   8      264.98      256.80     20.72 o 
  -8  -8   8      787.14      829.23     27.52 o 
  -7  -8   8      574.55      582.91     25.91 o 
  -6  -8   8      728.27      677.27     25.55 o 
  -5  -8   8      914.96      852.97     28.98 o 
  -4  -8   8    12302.10    12459.17     89.72 o 
  -3  -8   8       83.43       81.45     29.28 o 
   1  -8   8       46.59       58.87     31.35 o 
   2  -8   8     5489.77     5286.37     68.25 o 
   3  -8   8     1117.88     1185.48     33.72 o 
   4  -8   8     6376.96     6190.65     56.15 o 
   5  -8   8      430.97      394.71     24.34 o 
   6  -8   8      187.47      170.61     20.92 o 
   7  -8   8      549.54      558.47     19.86 o 
   8  -8   8      524.37      510.83     24.09 o 
   9  -8   8      287.44      277.01     18.65 o 
  10  -8   8        0.47      -12.50     21.12 o 
  11  -8   8      904.05      933.46     29.54 o 
  12  -8   8      116.96      102.12     28.58 o 
 -14  -7   8       65.26       32.71     24.24 o 
 -13  -7   8      421.16      436.44     32.61 o 
 -12  -7   8      227.99      233.42     29.69 o 
 -11  -7   8     2583.68     2621.66     38.81 o 
 -10  -7   8       46.90       46.77     22.43 o 
  -9  -7   8     1636.53     1609.37     28.68 o 
  -8  -7   8        7.96        6.15     18.15 o 
  -7  -7   8       18.32       11.64     18.65 o 
  -6  -7   8       43.70       47.78     14.31 o 
  -5  -7   8     5434.76     5227.50     52.07 o 
  -4  -7   8      101.27      111.09     22.48 o 
  -3  -7   8     7901.12     8348.05     81.35 o 
  -2  -7   8      794.61      765.77     38.81 o 
  -1  -7   8      637.94      512.14     39.57 o 
   0  -7   8     1371.09     1259.12     46.62 o 
   1  -7   8     2295.14     2245.60     48.64 o 
   2  -7   8      383.68      383.62     26.81 o 
   3  -7   8     8674.71     9041.34     67.54 o 
   4  -7   8     3106.93     2773.48     37.15 o 
   5  -7   8      629.47      586.39     25.55 o 
   6  -7   8     1324.04     1277.77     27.97 o 
   7  -7   8      728.15      695.01     23.29 o 
   8  -7   8       32.46       30.49     20.97 o 
   9  -7   8      272.96      262.70     18.90 o 
  10  -7   8      396.49      398.13     27.22 o 
  11  -7   8       64.53       64.06     24.65 o 
  12  -7   8      526.50      528.83     34.43 o 
 -14  -6   8      117.63       71.87     24.80 o 
 -13  -6   8       28.87       30.80     20.87 o 
 -12  -6   8     1426.40     1462.54     33.17 o 
 -11  -6   8        3.62        6.45     23.89 o 
 -10  -6   8     7652.16     7604.96     51.97 o 
  -9  -6   8      275.72      273.49     24.34 o 
  -8  -6   8      655.99      610.18     20.72 o 
  -7  -6   8      782.41      741.88     24.90 o 
  -6  -6   8     4720.24     4481.63     42.89 o 
  -5  -6   8       21.47       25.40     19.96 o 
  -4  -6   8     9191.60     9584.84     70.11 o 
  -3  -6   8       35.02       21.47     23.54 o 
  -2  -6   8       41.28       22.88     21.98 o 
  -1  -6   8       99.88       84.07     23.99 o 
   0  -6   8      165.37      213.46     25.96 o 
   1  -6   8      688.02      737.80     29.69 o 
   2  -6   8     4167.40     4145.55     50.40 o 
   3  -6   8     1140.31     1137.14     30.59 o 
   4  -6   8       63.50       67.89     22.03 o 
   5  -6   8      857.79      875.10     26.06 o 
   6  -6   8      971.89      959.67     25.45 o 
   7  -6   8      358.19      327.01     20.77 o 
   8  -6   8     1900.05     1853.82     28.12 o 
   9  -6   8      467.59      498.03     23.49 o 
  10  -6   8        1.46       -4.64     17.89 o 
  11  -6   8      342.17      330.49     23.99 o 
  12  -6   8      195.36      189.67     22.13 o 
 -14  -5   8       20.13       12.30     20.92 o 
 -13  -5   8      353.61      411.89     28.58 o 
 -12  -5   8        7.78        0.71     20.72 o 
 -11  -5   8     2850.94     2810.32     33.01 o 
 -10  -5   8        1.48        4.23     15.83 o 
  -9  -5   8     2056.06     1883.51     28.98 o 
  -8  -5   8        8.00        2.37     16.08 o 
  -7  -5   8     1760.23     1840.16     30.90 o 
  -6  -5   8       93.86       89.77     16.99 o 
  -5  -5   8     3263.98     3280.83     37.50 o 
  -4  -5   8       63.07       72.28     15.27 o 
  -3  -5   8      927.87     1239.76     34.53 o 
  -2  -5   8     1583.81     1628.02     36.34 o 
  -1  -5   8      504.22      481.30     25.45 o 
   0  -5   8      320.17      320.26     21.82 o 
   1  -5   8     4284.04     4463.59     49.90 o 
   2  -5   8     1145.64     1178.98     30.19 o 
   3  -5   8      770.99      844.40     24.14 o 
   4  -5   8      864.44      822.98     23.69 o 
   5  -5   8     1877.44     1742.84     30.14 o 
   6  -5   8      286.46      261.14     16.38 o 
   7  -5   8     3190.44     2994.19     31.10 o 
   8  -5   8       12.03        1.56     21.87 o 
   9  -5   8      211.41      205.95     21.98 o 
  10  -5   8       65.79       59.22     25.40 o 
  11  -5   8      196.93      203.17     20.31 o 
  12  -5   8        2.19      -15.22     28.83 o 
 -15  -4   8       12.95       23.99     26.86 o 
 -14  -4   8        1.49       13.16     20.36 o 
 -13  -4   8        1.87       -0.05     20.21 o 
 -12  -4   8      895.81      997.02     24.90 o 
 -11  -4   8        8.85        7.41     17.39 o 
 -10  -4   8     4050.35     3983.85     35.28 o 
  -9  -4   8      123.75      107.11     15.17 o 
  -8  -4   8     1687.10     1710.17     30.29 o 
  -7  -4   8        6.97       -5.54     16.38 o 
  -6  -4   8     4957.10     5055.57     43.14 o 
  -5  -4   8      142.43      149.65     17.64 o 
  -4  -4   8       11.06        6.96     17.49 o 
  -3  -4   8       68.82       59.32     18.20 o 
  -2  -4   8     3559.80     3536.83     46.62 o 
  -1  -4   8       26.79       24.40     16.28 o 
   0  -4   8     6857.21     6629.41     58.72 o 
   1  -4   8      168.89      168.50     15.78 o 
   2  -4   8      613.13      608.67     23.29 o 
   3  -4   8       19.69       18.85     14.57 o 
   4  -4   8     7630.10     6966.05     46.27 o 
   5  -4   8        0.18        2.97     20.41 o 
   6  -4   8    13524.43    12613.70     58.77 o 
   7  -4   8        0.24       -4.44     16.23 o 
   8  -4   8     3582.94     3668.23     37.45 o 
   9  -4   8       28.18       30.70     15.07 o 
  10  -4   8        9.11       23.89     24.70 o 
  11  -4   8        0.17        4.69     18.50 o 
  12  -4   8      884.54      878.57     34.17 o 
 -15  -3   8       91.71       94.56     27.27 o 
 -14  -3   8       17.69        4.23     23.64 o 
 -13  -3   8      133.23      135.13     25.60 o 
 -12  -3   8        0.57       -0.05     14.47 o 
 -11  -3   8      637.06      670.91     21.67 o 
 -10  -3   8      112.18       94.15     17.49 o 
  -9  -3   8      791.52      653.88     19.51 o 
  -8  -3   8      106.82       95.01     15.62 o 
  -7  -3   8     5015.23     5315.75     42.04 o 
  -6  -3   8       49.45       49.65     20.56 o 
  -5  -3   8      972.18      975.05     24.80 o 
  -4  -3   8      140.22      158.42     16.08 o 
  -3  -3   8     1942.87     1865.47     33.62 o 
  -2  -3   8      175.50      207.66     19.20 o 
  -1  -3   8    22128.20    23836.09    105.14 o 
   0  -3   8        0.40        8.52     15.47 o 
   1  -3   8     9621.71     9045.27     60.74 o 
   2  -3   8      427.38      468.19     23.59 o 
   3  -3   8        0.41        2.87     16.94 o 
   4  -3   8       88.93       89.06     16.94 o 
   5  -3   8    11634.89    11365.63     57.16 o 
   6  -3   8       27.57       17.44     16.48 o 
   7  -3   8     2038.74     1902.66     24.95 o 
   8  -3   8      227.47      257.71     23.74 o 
   9  -3   8       25.66       24.24     21.57 o 
  10  -3   8       36.83       34.93     20.61 o 
  11  -3   8     1014.53     1057.81     28.07 o 
  12  -3   8       35.14       41.28     24.04 o 
 -16  -2   8        4.00       22.08     24.85 o 
 -15  -2   8      160.71      144.05     24.60 o 
 -14  -2   8      698.11      706.85     28.23 o 
 -13  -2   8       10.70        0.91     20.41 o 
 -12  -2   8      438.10      448.69     19.56 o 
 -11  -2   8       12.61       26.56     21.77 o 
 -10  -2   8     1257.85     1108.41     22.88 o 
  -9  -2   8      258.39      265.42     18.15 o 
  -8  -2   8    10465.48    10803.93     56.65 o 
  -7  -2   8      257.76      260.53     22.38 o 
  -6  -2   8     8876.44     9218.81     55.59 o 
  -5  -2   8       39.49       45.01     13.41 o 
  -4  -2   8      114.79      134.48     18.40 o 
  -3  -2   8      103.81      110.99     16.28 o 
  -2  -2   8    16952.00    18181.68     87.40 o 
  -1  -2   8        6.04       13.86     15.73 o 
   0  -2   8    16342.87    16791.06     81.60 o 
   1  -2   8       66.48       71.62     15.88 o 
   2  -2   8      735.65      715.62     21.77 o 
   3  -2   8      242.52      287.45     17.69 o 
   4  -2   8     8764.26     8824.41     48.89 o 
   5  -2   8      109.06      121.37     20.21 o 
   6  -2   8     6130.37     5695.74     38.16 o 
   7  -2   8       31.80       27.72     19.20 o 
   8  -2   8     1202.76     1223.68     28.18 o 
   9  -2   8       51.27       36.59     18.20 o 
  10  -2   8      830.25      919.30     29.13 o 
  11  -2   8        0.20       -1.26     23.49 o 
  12  -2   8      621.13      567.74     26.56 o 
 -16  -1   8      217.17      190.67     28.83 o 
 -15  -1   8      663.02      657.91     24.85 o 
 -14  -1   8      107.66      142.99     25.50 o 
 -13  -1   8      981.79     1116.02     29.84 o 
 -12  -1   8      115.26       89.97     17.84 o 
 -11  -1   8       14.46       13.81     17.69 o 
 -10  -1   8      345.46      296.32     15.73 o 
  -9  -1   8     3817.24     4046.05     36.79 o 
  -8  -1   8       20.20       26.46     17.34 o 
  -7  -1   8    14975.99    15308.30     66.63 o 
  -6  -1   8     1004.83     1019.00     22.53 o 
  -5  -1   8     2027.91     1892.08     29.64 o 
  -4  -1   8      290.69      288.41     15.68 o 
  -3  -1   8     4275.39     4412.28     42.44 o 
  -2  -1   8        0.06       -2.52     19.30 o 
  -1  -1   8    30895.15    33887.50    110.18 o 
   0  -1   8      155.81      180.59     16.28 o 
   1  -1   8     2126.36     1849.84     29.74 o 
   2  -1   8      463.51      505.49     21.62 o 
   3  -1   8      133.58      114.57     17.94 o 
   4  -1   8      162.67      158.57     16.23 o 
   5  -1   8     3375.53     3123.52     29.79 o 
   6  -1   8       18.07       28.88     19.46 o 
   7  -1   8      420.99      469.20     21.27 o 
   8  -1   8        3.15       17.24     18.70 o 
   9  -1   8      346.40      352.97     21.32 o 
  10  -1   8        2.09       -4.49     20.77 o 
  11  -1   8     1188.21     1294.65     34.17 o 
  12  -1   8        4.11       -7.41     22.88 o 
 -16   0   8      302.04      289.87     29.08 o 
 -15   0   8      207.39      201.76     22.23 o 
 -14   0   8     1808.43     1866.12     28.12 o 
 -13   0   8       26.14       11.90     19.66 o 
 -12   0   8      853.19      841.28     22.53 o 
 -11   0   8      120.57      144.35     18.30 o 
 -10   0   8      632.90      666.03     17.64 o 
  -9   0   8      340.74      349.04     21.47 o 
  -8   0   8     9803.46     9789.27     51.56 o 
  -7   0   8      347.75      389.82     17.79 o 
  -6   0   8    14065.21    15613.99     68.70 o 
  -5   0   8     1063.26     1087.80     23.13 o 
  -4   0   8      567.79      630.74     20.82 o 
  -3   0   8        0.45        7.06     14.97 o 
  -2   0   8    18049.78    19359.24     81.45 o 
  -1   0   8      514.58      509.98     20.41 o 
   0   0   8     1297.38     1158.46     26.61 o 
   1   0   8     1532.21     1518.79     25.91 o 
   2   0   8       33.43       14.97     18.25 o 
   3   0   8      382.55      403.43     19.81 o 
   4   0   8     1396.18     1423.23     25.96 o 
   5   0   8      176.13      189.97     17.44 o 
   6   0   8      153.22      133.77     13.96 o 
   7   0   8       11.40       19.91     16.43 o 
   8   0   8      545.24      587.04     24.60 o 
   9   0   8       65.18       50.35     25.76 o 
  10   0   8     2028.19     2206.84     34.43 o 
  11   0   8        0.37      -16.83     23.74 o 
  12   0   8      602.12      570.76     35.28 o 
 -16   1   8        0.52       39.16     26.66 o 
 -15   1   8     1092.39     1077.92     26.71 o 
 -14   1   8      193.83      155.44     19.46 o 
 -13   1   8     1792.96     1771.36     25.40 o 
 -12   1   8      128.68      128.23     22.18 o 
 -11   1   8       34.67       45.87     21.42 o 
 -10   1   8       95.46      108.77     15.12 o 
  -9   1   8      507.56      496.87     18.80 o 
  -8   1   8        7.10        6.10     16.33 o 
  -7   1   8     6807.04     6905.77     43.80 o 
  -6   1   8     3779.76     4016.82     40.22 o 
  -5   1   8       72.27       73.44     15.88 o 
  -4   1   8     2249.64     2492.83     32.86 o 
  -3   1   8     5855.86     6059.85     45.97 o 
  -2   1   8      107.03      126.11     18.90 o 
  -1   1   8      608.03      384.07     21.07 o 
   0   1   8     1551.53     1548.03     25.20 o 
   1   1   8     5745.65     5818.93     44.41 o 
   2   1   8      249.06      232.71     17.94 o 
   3   1   8     3370.35     3263.09     32.06 o 
   4   1   8        4.93        2.62     14.31 o 
   5   1   8      853.56      850.40     18.90 o 
   6   1   8      390.23      405.69     19.51 o 
   7   1   8      342.50      350.75     17.34 o 
   8   1   8      119.96       90.57     15.93 o 
   9   1   8     2128.00     2072.52     28.23 o 
  10   1   8       45.75       35.53     20.92 o 
  11   1   8     1414.88     1333.06     32.16 o 
 -16   2   8      785.15      795.71     32.16 o 
 -15   2   8       42.83       57.61     30.39 o 
 -14   2   8     1392.78     1479.18     28.83 o 
 -13   2   8      606.46      657.91     20.01 o 
 -12   2   8      126.51      131.55     22.23 o 
 -11   2   8      156.64      200.30     22.38 o 
 -10   2   8        1.65       -2.22     12.55 o 
  -9   2   8      161.12      165.52     16.43 o 
  -8   2   8      782.93      867.13     22.23 o 
  -7   2   8     3054.73     3170.55     33.47 o 
  -6   2   8     1841.34     2083.41     30.14 o 
  -5   2   8     4222.28     4789.14     42.89 o 
  -4   2   8      712.02      650.15     22.13 o 
  -3   2   8       49.26       59.22     12.70 o 
  -2   2   8     2817.18     2869.80     33.27 o 
  -1   2   8     1268.11     1185.68     24.55 o 
   0   2   8      326.77      315.67     24.09 o 
   1   2   8     2989.54     2890.16     31.25 o 
   2   2   8     5539.95     5474.57     40.93 o 
   3   2   8       34.96       32.16     14.26 o 
   4   2   8     4390.96     4298.72     33.97 o 
   5   2   8      354.09      379.18     16.13 o 
   6   2   8      167.06      221.32     19.76 o 
   7   2   8       81.77       96.17     18.95 o 
   8   2   8     4037.16     4149.73     34.68 o 
   9   2   8        3.10       10.08     20.01 o 
  10   2   8     2317.20     2508.91     35.13 o 
  11   2   8        0.91        1.41     23.44 o 
 -16   3   8       27.34       19.30     26.97 o 
 -15   3   8      680.41      702.11     24.90 o 
 -14   3   8      982.10     1105.24     31.05 o 
 -13   3   8        1.09       17.09     15.93 o 
 -12   3   8     1060.22     1133.77     27.77 o 
 -11   3   8      192.70      223.69     19.25 o 
 -10   3   8       50.34       56.10     15.57 o 
  -9   3   8       54.56       39.16     16.63 o 
  -8   3   8     1754.80     1749.89     24.80 o 
  -7   3   8      488.02      449.95     20.36 o 
  -6   3   8     5511.50     5832.03     42.84 o 
  -5   3   8     4041.34     4048.27     39.16 o 
  -4   3   8      182.03      160.08     18.40 o 
  -3   3   8     4117.09     4140.25     39.06 o 
  -2   3   8      727.84      851.76     24.19 o 
  -1   3   8      216.33      225.50     17.84 o 
   0   3   8     2679.11     2887.03     34.88 o 
   1   3   8     6193.63     6157.53     42.39 o 
   2   3   8      227.29      221.87     17.59 o 
   3   3   8     6808.09     6863.48     44.00 o 
   4   3   8      316.14      319.50     15.93 o 
   5   3   8      187.08      211.74     17.69 o 
   6   3   8      363.00      399.65     20.82 o 
   7   3   8     1412.31     1460.63     28.33 o 
   8   3   8       80.59       68.65     18.40 o 
   9   3   8     1820.49     2108.91     35.53 o 
  10   3   8        8.63      -12.95     25.91 o 
  11   3   8      249.68      232.81     30.19 o 
 -16   4   8      411.54      352.52     29.84 o 
 -15   4   8      535.01      532.66     28.02 o 
 -14   4   8       70.86       51.71     21.77 o 
 -13   4   8     2404.00     2408.36     31.65 o 
 -12   4   8      545.52      501.81     19.46 o 
 -11   4   8       31.00       33.52     19.05 o 
 -10   4   8     3088.06     3094.54     31.60 o 
  -9   4   8     1178.29     1211.18     26.31 o 
  -8   4   8      121.45       98.54     17.84 o 
  -7   4   8      637.83      683.62     21.37 o 
  -6   4   8     2159.75     2175.29     29.18 o 
  -5   4   8      307.95      310.03     23.13 o 
  -4   4   8     9631.99     9556.16     53.38 o 
  -3   4   8      286.99      271.62     20.87 o 
  -2   4   8     1548.00     1644.05     28.38 o 
  -1   4   8     1082.94     1173.99     24.19 o 
   0   4   8     3974.68     3995.04     36.59 o 
   1   4   8     2300.33     2337.24     30.19 o 
   2   4   8    10020.91    10177.32     52.87 o 
   3   4   8      673.05      712.40     23.64 o 
   4   4   8     1189.48     1175.45     22.23 o 
   5   4   8      923.83      962.60     21.47 o 
   6   4   8      131.56      151.71     19.76 o 
   7   4   8      314.32      352.22     27.07 o 
   8   4   8     1662.67     1767.33     27.32 o 
   9   4   8       96.12       84.27     29.84 o 
  10   4   8      239.15      241.18     34.48 o 
 -16   5   8        1.33       13.86     27.07 o 
 -15   5   8       38.71       27.97     21.12 o 
 -14   5   8      673.27      685.18     24.95 o 
 -13   5   8      308.07      316.48     23.99 o 
 -12   5   8      779.16      851.86     28.33 o 
 -11   5   8     3277.16     3336.58     35.43 o 
 -10   5   8      343.92      346.27     18.90 o 
  -9   5   8      131.54      138.46     20.56 o 
  -8   5   8     1210.76     1240.82     21.87 o 
  -7   5   8     1640.02     1654.58     26.31 o 
  -6   5   8      797.25      860.58     22.48 o 
  -5   5   8     8394.04     8920.68     51.71 o 
  -4   5   8     1603.86     1685.27     29.28 o 
  -3   5   8     5841.42     6060.46     43.04 o 
  -2   5   8     3384.84     3602.96     35.38 o 
  -1   5   8      216.21      282.46     19.20 o 
   0   5   8     1771.96     1752.36     26.81 o 
   1   5   8      381.40      446.32     22.73 o 
   2   5   8     1768.53     1718.99     27.42 o 
   3   5   8      291.57      354.28     19.25 o 
   4   5   8     1274.03     1246.42     23.74 o 
   5   5   8       67.47       79.94     16.18 o 
   6   5   8      376.14      375.45     21.42 o 
   7   5   8      911.43      971.87     23.39 o 
   8   5   8       63.78       37.50     23.29 o 
   9   5   8       70.79       79.23     22.93 o 
  10   5   8      131.77      112.45     27.07 o 
 -16   6   8       30.36       39.62     26.61 o 
 -15   6   8      250.00      200.50     22.03 o 
 -14   6   8       22.95       11.44     20.77 o 
 -13   6   8      379.32      404.18     24.04 o 
 -12   6   8     2893.91     2921.01     34.02 o 
 -11   6   8      613.93      639.31     28.63 o 
 -10   6   8     1757.26     1756.29     26.71 o 
  -9   6   8      806.30      823.89     19.51 o 
  -8   6   8       68.58       74.14     15.88 o 
  -7   6   8      125.57      142.89     19.91 o 
  -6   6   8     1435.52     1507.55     28.28 o 
  -5   6   8      125.30      135.08     17.94 o 
  -4   6   8     4004.58     3906.23     36.84 o 
  -3   6   8     5945.23     6350.53     47.73 o 
  -2   6   8      554.52      497.18     21.42 o 
  -1   6   8     5172.84     5409.60     41.03 o 
   0   6   8     1891.23     1886.58     28.28 o 
   1   6   8      316.59      301.71     22.73 o 
   2   6   8     1898.65     1883.61     28.12 o 
   3   6   8     3290.05     3254.07     35.28 o 
   4   6   8      149.61      126.91     19.05 o 
   5   6   8     2097.12     2152.31     33.06 o 
   6   6   8     1081.34     1100.80     26.41 o 
   7   6   8        6.48       -6.80     19.61 o 
   8   6   8      131.00      123.49     25.86 o 
   9   6   8      334.41      314.26     25.71 o 
 -16   7   8       41.60       51.41     27.02 o 
 -15   7   8       17.74        9.37     29.54 o 
 -14   7   8      306.59      306.40     22.73 o 
 -13   7   8      462.76      451.56     25.66 o 
 -12   7   8      856.11      904.53     30.04 o 
 -11   7   8      348.29      335.08     25.86 o 
 -10   7   8     1264.77     1256.24     24.29 o 
  -9   7   8      276.34      303.68     20.97 o 
  -8   7   8      803.95      834.72     21.52 o 
  -7   7   8       28.74       31.80     13.81 o 
  -6   7   8      202.39      216.43     18.20 o 
  -5   7   8     1004.78     1088.55     27.37 o 
  -4   7   8     3383.51     3550.14     38.21 o 
  -3   7   8     1923.65     2079.07     31.60 o 
  -2   7   8     1721.08     1891.62     31.10 o 
  -1   7   8        2.54      -12.90     15.17 o 
   0   7   8        0.21       -6.45     21.07 o 
   1   7   8      137.54      166.63     17.09 o 
   2   7   8      804.16      791.43     25.55 o 
   3   7   8       14.13       22.43     16.38 o 
   4   7   8     2443.98     2565.31     34.78 o 
   5   7   8     1448.24     1546.26     33.22 o 
   6   7   8       99.31      104.59     26.36 o 
   7   7   8      618.76      574.54     24.55 o 
   8   7   8      149.12      135.68     33.87 o 
 -15   8   8      366.94      352.32     25.20 o 
 -14   8   8      205.91      171.12     30.59 o 
 -13   8   8       40.63       26.66     21.93 o 
 -12   8   8       30.04       36.09     21.82 o 
 -11   8   8     1903.03     1866.83     29.18 o 
 -10   8   8       16.01       18.30     23.74 o 
  -9   8   8     2107.40     2244.14     31.10 o 
  -8   8   8       20.89       -2.47     16.68 o 
  -7   8   8       28.24       66.94     17.49 o 
  -6   8   8        7.09        8.87     19.46 o 
  -5   8   8     1061.97     1033.66     26.26 o 
  -4   8   8       14.17       10.58     17.89 o 
  -3   8   8     1480.72     1527.97     27.97 o 
  -2   8   8     1009.49     1062.75     27.92 o 
  -1   8   8     2200.15     2085.42     27.47 o 
   0   8   8      514.92      536.49     26.26 o 
   1   8   8        4.49        0.25     19.51 o 
   2   8   8      247.51      227.92     19.41 o 
   3   8   8     2963.57     2932.90     33.72 o 
   4   8   8      675.98      730.54     24.75 o 
   5   8   8      300.38      290.07     21.82 o 
   6   8   8      829.47      814.41     34.02 o 
   7   8   8      272.46      288.41     30.59 o 
   8   8   8        0.82       24.34     27.52 o 
 -15   9   8       11.32        7.66     26.71 o 
 -14   9   8      353.64      317.84     26.26 o 
 -13   9   8       14.61        6.91     29.28 o 
 -12   9   8      360.56      391.58     28.07 o 
 -11   9   8        9.05       20.31     22.58 o 
 -10   9   8     3421.29     3624.53     39.52 o 
  -9   9   8       86.47       82.06     20.82 o 
  -8   9   8     1892.88     1893.44     30.44 o 
  -7   9   8       28.04       42.74     16.89 o 
  -6   9   8      225.10      244.30     19.56 o 
  -5   9   8      110.85      106.50     17.54 o 
  -4   9   8      493.28      561.64     27.37 o 
  -3   9   8     1845.56     1916.22     30.80 o 
  -2   9   8     1148.67     1217.23     26.92 o 
  -1   9   8      602.84      665.37     27.07 o 
   0   9   8       22.30       21.42     23.19 o 
   1   9   8      260.66      281.70     24.14 o 
   2   9   8     1404.88     1467.94     30.29 o 
   3   9   8      195.19      219.25     23.74 o 
   4   9   8      300.12      310.13     24.04 o 
   5   9   8      606.02      585.38     29.64 o 
   6   9   8      208.01      211.49     27.37 o 
   7   9   8      338.92      267.54     27.57 o 
 -14  10   8       17.33       28.78     33.52 o 
 -13  10   8       40.19       28.28     21.27 o 
 -12  10   8       13.77       -8.97     27.62 o 
 -11  10   8     2159.59     2282.30     34.37 o 
 -10  10   8       94.99       81.60     24.34 o 
  -9  10   8     3773.84     3714.25     38.66 o 
  -8  10   8      149.78      148.39     22.33 o 
  -7  10   8       12.29       12.70     23.79 o 
  -6  10   8      108.90      120.36     24.04 o 
  -5  10   8      831.35      876.91     26.21 o 
  -4  10   8      398.20      404.18     24.14 o 
  -3  10   8     1127.47     1169.70     28.53 o 
  -2  10   8      676.91      686.34     24.95 o 
  -1  10   8       15.05       10.03     19.41 o 
   0  10   8      515.75      541.43     26.71 o 
   1  10   8     1368.71     1440.27     30.54 o 
   2  10   8        6.82       -2.57     20.21 o 
   3  10   8      210.89      188.41     22.03 o 
   4  10   8      214.76      204.79     25.05 o 
   5  10   8      464.46      512.70     33.32 o 
   6  10   8      450.09      439.41     28.83 o 
 -14  11   8       85.03       78.12     33.57 o 
 -13  11   8       12.02       12.90     27.77 o 
 -12  11   8      313.91      296.07     27.07 o 
 -11  11   8       69.09       80.85     28.53 o 
 -10  11   8     2502.72     2585.47     39.36 o 
  -9  11   8      239.38      247.53     24.29 o 
  -8  11   8      162.15      156.65     23.34 o 
  -7  11   8      101.85       96.77     19.86 o 
  -6  11   8      851.81      847.98     22.83 o 
  -5  11   8      144.23      155.04     24.50 o 
  -4  11   8      627.67      649.85     23.29 o 
  -3  11   8      365.40      347.88     22.13 o 
  -2  11   8        2.45       11.49     22.88 o 
  -1  11   8      211.47      259.47     30.49 o 
   0  11   8     2156.25     2119.40     34.37 o 
   1  11   8       38.27       22.83     27.32 o 
   2  11   8      799.63      803.02     30.09 o 
   3  11   8        3.33        4.84     23.54 o 
   4  11   8       10.34        2.12     30.54 o 
 -13  12   8       69.88       58.27     33.72 o 
 -12  12   8        7.15       -2.52     27.12 o 
 -11  12   8      663.59      636.74     25.71 o 
 -10  12   8        1.84        4.44     27.27 o 
  -9  12   8       12.90       10.13     23.84 o 
  -8  12   8       15.96       -1.51     29.33 o 
  -7  12   8      324.25      332.96     22.68 o 
  -6  12   8       36.78       28.73     28.12 o 
  -5  12   8      697.71      758.01     31.70 o 
  -4  12   8        4.12        3.73     24.19 o 
  -3  12   8      374.98      362.25     29.84 o 
  -2  12   8       81.87       66.63     24.24 o 
  -1  12   8      992.36      904.43     25.96 o 
   0  12   8       26.96       23.29     30.44 o 
   1  12   8     2083.81     2035.83     34.53 o 
   2  12   8        0.09      -18.95     22.43 o 
   3  12   8      240.82      210.28     30.80 o 
 -12  13   8      175.78      128.68     35.33 o 
 -11  13   8       16.99        9.43     27.27 o 
 -10  13   8        0.15       13.26     21.57 o 
  -9  13   8        0.10       18.50     32.51 o 
  -8  13   8      312.96      330.29     34.68 o 
  -7  13   8       25.15       32.41     31.75 o 
  -6  13   8     1277.24     1258.46     30.80 o 
  -5  13   8       58.22       50.66     22.18 o 
  -4  13   8      455.30      468.75     31.85 o 
  -3  13   8      123.43      112.60     32.61 o 
  -2  13   8      382.52      335.28     28.58 o 
  -1  13   8       45.23       34.63     26.06 o 
   0  13   8     2180.01     2054.07     36.19 o 
   1  13   8        0.03        2.27     35.89 o 
   2  13   8      660.29      617.29     39.01 o 
 -10  14   8       71.34       62.05     25.50 o 
  -9  14   8      256.51      263.86     32.36 o 
  -8  14   8       86.92       81.65     34.37 o 
  -7  14   8     1285.95     1279.33     39.97 o 
  -6  14   8       64.90       58.87     25.76 o 
  -5  14   8      980.42     1001.46     38.05 o 
  -4  14   8       17.50       -1.56     31.96 o 
  -3  14   8       20.61        8.22     31.45 o 
  -2  14   8       18.46       19.71     35.74 o 
  -1  14   8     1566.06     1486.28     40.62 o 
   0  14   8       41.66       27.97     29.69 o 
  -8  15   8      419.42      447.83     42.59 o 
  -7  15   8        0.17        2.02     36.44 o 
  -6  15   8     1173.17     1059.92     37.65 o 
  -5  15   8      104.60       88.56     36.90 o 
  -4  15   8       30.54       -1.61     36.19 o 
   8 -15   9      240.35      246.77     50.91 o 
  -8 -14   9       39.79       43.75     43.75 o 
  -7 -14   9      769.03      862.85     62.30 o 
   7 -14   9      159.50      158.77     45.56 o 
   8 -14   9        9.41       30.95     31.60 o 
   9 -14   9      154.20      148.13     38.66 o 
  -9 -13   9       32.05       26.01     37.00 o 
  -8 -13   9      444.46      458.97     35.63 o 
  -7 -13   9      118.04      118.30     40.17 o 
  -6 -13   9      643.13      681.50     49.95 o 
   6 -13   9      289.81      294.61     39.21 o 
   7 -13   9        8.28       16.78     27.47 o 
   8 -13   9      302.11      302.82     33.97 o 
   9 -13   9      366.60      353.02     33.77 o 
  10 -13   9      308.02      278.12     36.34 o 
 -10 -12   9        1.16       -2.92     33.67 o 
  -9 -12   9      241.22      247.88     31.96 o 
  -8 -12   9      605.53      635.28     35.84 o 
  -7 -12   9      816.24      804.94     40.93 o 
  -6 -12   9     1091.64     1206.70     47.23 o 
  -5 -12   9       22.75       20.92     42.79 o 
   5 -12   9      380.15      388.66     31.70 o 
   6 -12   9        7.59        8.22     27.17 o 
   7 -12   9     1520.73     1549.84     39.06 o 
   8 -12   9      353.04      323.44     29.94 o 
   9 -12   9      898.91      972.88     37.65 o 
  10 -12   9       13.68      -14.62     33.52 o 
  11 -12   9      459.07      417.14     37.80 o 
 -11 -11   9      461.63      441.23     36.79 o 
 -10 -11   9      298.19      267.04     27.22 o 
  -9 -11   9      401.46      411.64     33.77 o 
  -8 -11   9      792.74      820.61     32.96 o 
  -7 -11   9     2669.09     2774.18     46.98 o 
  -6 -11   9        6.55        6.10     23.34 o 
  -5 -11   9      977.25     1009.47     41.78 o 
   4 -11   9     1237.10     1301.41     45.21 o 
   5 -11   9       25.53       33.92     24.40 o 
   6 -11   9      661.02      633.16     28.68 o 
   7 -11   9      622.80      592.34     31.30 o 
   8 -11   9      555.56      574.75     30.34 o 
   9 -11   9       29.50       30.14     27.87 o 
  10 -11   9      425.65      460.53     33.27 o 
  11 -11   9        0.16       -0.50     27.32 o 
 -12 -10   9      951.11      874.39     39.87 o 
 -11 -10   9      179.68      148.69     26.01 o 
 -10 -10   9       56.44       49.75     30.95 o 
  -9 -10   9      683.53      758.06     31.00 o 
  -8 -10   9     1279.84     1289.71     34.73 o 
  -7 -10   9        0.02       -0.76     22.68 o 
  -6 -10   9     2269.21     2284.92     41.78 o 
  -5 -10   9     1068.15     1134.92     37.55 o 
  -4 -10   9     1103.13     1156.75     50.50 o 
   3 -10   9     1342.82     1375.75     43.14 o 
   4 -10   9       90.34      158.47     28.12 o 
   5 -10   9      157.07      156.95     25.91 o 
   6 -10   9      822.79      794.15     28.48 o 
   7 -10   9      505.52      455.09     25.71 o 
   8 -10   9      133.24      120.61     27.37 o 
   9 -10   9      597.58      629.63     26.31 o 
  10 -10   9      210.14      213.76     26.36 o 
  11 -10   9      149.42      128.02     28.58 o 
 -12  -9   9      272.64      272.23     34.83 o 
 -11  -9   9     1175.69     1208.87     37.75 o 
 -10  -9   9      704.25      746.17     30.90 o 
  -9  -9   9      591.65      618.80     29.49 o 
  -8  -9   9        9.49       27.22     21.57 o 
  -7  -9   9     1481.19     1484.12     33.11 o 
  -6  -9   9       56.59       56.96     22.88 o 
  -5  -9   9     1504.83     1424.49     37.00 o 
  -4  -9   9      766.71      788.15     33.47 o 
  -3  -9   9        3.11        3.78     33.27 o 
   2  -9   9     2540.83     2520.60     56.65 o 
   3  -9   9     1293.14     1276.96     36.69 o 
   4  -9   9     2413.85     2272.22     42.34 o 
   5  -9   9     4813.37     4861.72     51.16 o 
   6  -9   9      483.54      433.87     25.91 o 
   7  -9   9      345.21      353.68     24.14 o 
   8  -9   9      578.74      623.84     26.92 o 
   9  -9   9      340.60      334.88     23.69 o 
  10  -9   9       21.13       20.01     30.24 o 
  11  -9   9      704.20      697.58     33.82 o 
  12  -9   9       38.17       -1.11     27.52 o 
 -13  -8   9        2.15       32.61     27.02 o 
 -12  -8   9     2169.92     2286.63     38.36 o 
 -11  -8   9      175.49      154.23     22.63 o 
 -10  -8   9      143.62      125.45     26.92 o 
  -9  -8   9        4.38       12.50     21.57 o 
  -8  -8   9      890.14      910.88     28.07 o 
  -7  -8   9      179.45      189.72     23.74 o 
  -6  -8   9      515.30      486.64     24.70 o 
  -5  -8   9     4607.05     4459.00     53.07 o 
  -4  -8   9      567.12      584.42     30.90 o 
  -3  -8   9     1580.10     1629.38     45.77 o 
  -2  -8   9     1092.23     1117.74     51.56 o 
  -1  -8   9      114.84      118.35     34.88 o 
   0  -8   9       11.79       22.58     28.98 o 
   1  -8   9     1609.29     1645.81     46.22 o 
   2  -8   9     2032.52     1998.68     43.04 o 
   3  -8   9     1737.38     1756.44     37.15 o 
   4  -8   9     3530.42     3501.85     44.51 o 
   5  -8   9       51.31       61.49     17.79 o 
   6  -8   9     1464.56     1440.11     31.65 o 
   7  -8   9      399.60      374.85     24.09 o 
   8  -8   9      501.98      512.25     24.40 o 
   9  -8   9       18.66       -0.86     21.62 o 
  10  -8   9     1478.49     1446.77     29.69 o 
  11  -8   9       66.09       59.48     24.80 o 
  12  -8   9      550.45      515.37     36.64 o 
 -14  -7   9        3.37       29.54     26.56 o 
 -13  -7   9     1847.52     1823.78     32.31 o 
 -12  -7   9      281.13      264.36     23.08 o 
 -11  -7   9      142.03      178.53     22.48 o 
 -10  -7   9      165.30      183.01     19.05 o 
  -9  -7   9     1444.58     1418.14     27.72 o 
  -8  -7   9       59.62       64.01     22.33 o 
  -7  -7   9      927.88      845.21     25.71 o 
  -6  -7   9        3.64       11.79     19.86 o 
  -5  -7   9      702.29      749.59     28.02 o 
  -4  -7   9       13.91        7.66     22.93 o 
  -3  -7   9     1939.74     1969.45     41.23 o 
  -2  -7   9       44.77       32.46     24.04 o 
  -1  -7   9     1755.55     1745.36     44.51 o 
   0  -7   9     1204.46     1245.66     36.24 o 
   1  -7   9      473.91      454.94     26.76 o 
   2  -7   9     1284.36     1323.63     32.21 o 
   3  -7   9     7412.56     7219.63     59.22 o 
   4  -7   9        8.42        6.60     22.23 o 
   5  -7   9     7372.79     7195.38     52.32 o 
   6  -7   9      725.86      723.94     23.99 o 
   7  -7   9      330.15      311.09     23.13 o 
   8  -7   9        2.39        5.49     14.97 o 
   9  -7   9     1742.73     1818.54     30.70 o 
  10  -7   9      120.07      121.87     21.77 o 
  11  -7   9      642.79      629.03     24.90 o 
  12  -7   9      106.97      111.95     33.92 o 
 -14  -6   9      406.82      430.39     29.38 o 
 -13  -6   9        7.99        2.32     24.34 o 
 -12  -6   9        6.55        8.57     21.32 o 
 -11  -6   9       10.00       11.69     23.89 o 
 -10  -6   9     1772.05     1834.82     29.74 o 
  -9  -6   9        6.93        1.06     22.43 o 
  -8  -6   9     2723.41     2709.87     34.37 o 
  -7  -6   9      882.47      889.97     23.44 o 
  -6  -6   9      834.61      804.89     26.81 o 
  -5  -6   9     2023.26     2068.84     35.33 o 
  -4  -6   9     5029.89     4842.47     51.97 o 
  -3  -6   9       68.10       67.39     23.24 o 
  -2  -6   9     4748.97     4794.08     60.79 o 
  -1  -6   9       66.49       91.94     23.34 o 
   0  -6   9      155.77      190.32     22.68 o 
   1  -6   9       14.05       23.59     17.99 o 
   2  -6   9     4373.19     4149.23     47.03 o 
   3  -6   9        0.86       -3.53     21.98 o 
   4  -6   9     3305.58     3349.48     39.16 o 
   5  -6   9      298.01      276.06     21.87 o 
   6  -6   9      980.02      914.56     24.75 o 
   7  -6   9      433.57      421.42     18.85 o 
   8  -6   9     1033.10     1053.67     26.92 o 
   9  -6   9       61.79       59.02     20.72 o 
  10  -6   9      526.76      524.90     23.99 o 
  11  -6   9      174.48      171.17     25.66 o 
  12  -6   9      137.52      129.79     24.19 o 
 -15  -5   9      475.20      366.38     26.71 o 
 -14  -5   9       26.70       45.51     29.08 o 
 -13  -5   9        2.82       14.77     17.44 o 
 -12  -5   9       23.53       30.65     20.61 o 
 -11  -5   9     1377.95     1429.08     26.51 o 
 -10  -5   9        4.87        7.16     15.88 o 
  -9  -5   9     6332.31     6635.56     46.47 o 
  -8  -5   9       18.20       14.01     14.01 o 
  -7  -5   9      534.24      510.94     18.60 o 
  -6  -5   9      272.53      285.53     16.89 o 
  -5  -5   9     4155.77     3903.96     40.22 o 
  -4  -5   9        9.45       11.54     21.82 o 
  -3  -5   9    26400.15    29265.50    120.82 o 
  -2  -5   9      104.70      113.31     23.39 o 
  -1  -5   9     3238.90     3442.78     47.73 o 
   0  -5   9      926.88      964.06     29.79 o 
   1  -5   9     1773.54     1730.99     34.12 o 
   2  -5   9       50.34       55.59     21.52 o 
   3  -5   9     6971.12     7083.19     51.46 o 
   4  -5   9      620.94      627.82     24.95 o 
   5  -5   9     1073.09     1041.68     26.21 o 
   6  -5   9      341.37      311.34     18.35 o 
   7  -5   9       92.11      115.12     23.59 o 
   8  -5   9       16.88       30.04     17.54 o 
   9  -5   9      785.54      820.56     24.65 o 
  10  -5   9      104.57      113.81     25.55 o 
  11  -5   9       30.55       25.05     20.72 o 
  12  -5   9      170.61      150.30     34.22 o 
 -15  -4   9        7.57       41.43     32.76 o 
 -14  -4   9        5.75       11.44     23.29 o 
 -13  -4   9       15.71       -0.76     20.21 o 
 -12  -4   9      788.81      867.99     24.55 o 
 -11  -4   9        7.43       10.94     15.02 o 
 -10  -4   9     4479.54     4751.94     40.37 o 
  -9  -4   9       14.00       24.85     16.53 o 
  -8  -4   9     3629.26     3634.31     35.99 o 
  -7  -4   9      205.43      230.19     17.99 o 
  -6  -4   9        0.92       12.15     15.98 o 
  -5  -4   9       43.49       47.58     20.56 o 
  -4  -4   9    12939.23    13370.20     73.99 o 
  -3  -4   9      204.09      210.23     20.46 o 
  -2  -4   9     7147.62     7114.69     59.07 o 
  -1  -4   9        0.24        4.03     17.49 o 
   0  -4   9      632.10      575.70     25.10 o 
   1  -4   9      339.87      352.37     21.32 o 
   2  -4   9     3434.81     3368.68     39.36 o 
   3  -4   9      443.99      473.79     23.89 o 
   4  -4   9        1.63        8.22     21.22 o 
   5  -4   9      904.88      817.69     22.83 o 
   6  -4   9       81.56       56.25     21.12 o 
   7  -4   9      391.05      355.54     19.25 o 
   8  -4   9     2132.87     2117.58     29.33 o 
   9  -4   9        0.16      -20.72     20.72 o 
  10  -4   9      132.35      110.23     25.60 o 
  11  -4   9      227.24      190.37     22.08 o 
  12  -4   9      411.03      399.04     35.03 o 
 -15  -3   9      784.69      897.53     31.96 o 
 -14  -3   9        0.65        2.92     23.29 o 
 -13  -3   9       91.54       83.06     20.56 o 
 -12  -3   9       43.46       33.52     17.39 o 
 -11  -3   9     1496.67     1696.97     27.42 o 
 -10  -3   9       49.35       33.72     16.99 o 
  -9  -3   9     7034.10     6663.33     46.37 o 
  -8  -3   9      147.30      158.72     18.25 o 
  -7  -3   9        4.99        7.91     20.56 o 
  -6  -3   9        1.76        7.81     13.81 o 
  -5  -3   9     4456.89     4574.22     42.19 o 
  -4  -3   9      170.12      191.83     19.41 o 
  -3  -3   9     6924.43     6901.23     54.33 o 
  -2  -3   9       48.15       55.64     14.87 o 
  -1  -3   9       61.87      142.49     18.60 o 
   0  -3   9      357.21      333.77     19.66 o 
   1  -3   9     3649.77     3796.91     41.13 o 
   2  -3   9      156.29      149.95     21.22 o 
   3  -3   9      960.19      988.96     25.55 o 
   4  -3   9        7.76        6.60     14.87 o 
   5  -3   9      153.76      129.43     19.00 o 
   6  -3   9       11.59        7.51     16.43 o 
   7  -3   9     3151.27     3031.39     31.00 o 
   8  -3   9        0.02        2.47     18.20 o 
   9  -3   9     1724.24     1641.93     26.16 o 
  10  -3   9        0.05        9.83     20.31 o 
  11  -3   9      463.83      445.66     26.26 o 
  12  -3   9        8.70      -20.87     33.27 o 
 -16  -2   9     1470.79     1370.05     33.82 o 
 -15  -2   9      150.04      128.78     24.65 o 
 -14  -2   9       49.91       28.28     20.87 o 
 -13  -2   9       76.67       74.19     20.87 o 
 -12  -2   9      408.79      471.87     19.71 o 
 -11  -2   9      144.10      124.09     18.75 o 
 -10  -2   9     5735.22     5150.23     37.70 o 
  -9  -2   9      295.30      277.01     18.55 o 
  -8  -2   9      581.66      643.55     19.30 o 
  -7  -2   9      493.91      478.17     23.54 o 
  -6  -2   9     2222.48     2145.25     28.33 o 
  -5  -2   9      106.21      122.83     17.69 o 
  -4  -2   9     6253.46     6279.11     48.13 o 
  -3  -2   9      115.00       95.61     18.70 o 
  -2  -2   9      653.84      766.28     24.29 o 
  -1  -2   9      739.44      759.47     22.33 o 
   0  -2   9     4266.99     4221.50     42.19 o 
   1  -2   9      117.90      134.93     18.85 o 
   2  -2   9      691.26      611.19     21.62 o 
   3  -2   9        1.99        2.62     16.63 o 
   4  -2   9      385.47      329.89     16.58 o 
   5  -2   9        6.39       16.28     17.24 o 
   6  -2   9     4139.12     3921.51     34.02 o 
   7  -2   9       59.20       48.59     18.95 o 
   8  -2   9     5133.72     5280.27     41.43 o 
   9  -2   9      116.59      114.97     21.37 o 
  10  -2   9      339.63      310.89     22.33 o 
  11  -2   9        8.95       -4.84     23.64 o 
  12  -2   9      776.87      712.14     37.90 o 
 -16  -1   9        4.04       26.26     23.34 o 
 -15  -1   9      221.46      182.06     25.91 o 
 -14  -1   9      117.20       95.21     18.80 o 
 -13  -1   9       60.61       79.18     20.92 o 
 -12  -1   9        1.51        9.58     20.82 o 
 -11  -1   9     2236.16     2268.44     31.91 o 
 -10  -1   9      171.64      206.60     16.83 o 
  -9  -1   9     1150.89     1204.03     26.46 o 
  -8  -1   9      850.70      820.21     22.88 o 
  -7  -1   9     3364.89     3635.72     37.15 o 
  -6  -1   9       61.63       67.69     17.69 o 
  -5  -1   9     3194.48     3360.07     35.63 o 
  -4  -1   9      192.12      198.49     18.50 o 
  -3  -1   9      206.25      277.37     16.03 o 
  -2  -1   9     1332.39     1402.41     25.55 o 
  -1  -1   9     9432.36     9210.44     56.15 o 
   0  -1   9       96.31      120.72     16.73 o 
   1  -1   9     9450.97     9654.54     56.20 o 
   2  -1   9      123.44      135.33     16.38 o 
   3  -1   9      430.48      467.49     18.35 o 
   4  -1   9      116.68      101.91     15.88 o 
   5  -1   9     3386.14     3385.57     30.75 o 
   6  -1   9        3.90       -2.12     19.51 o 
   7  -1   9     5677.19     5674.42     40.68 o 
   8  -1   9       95.57       86.49     18.55 o 
   9  -1   9     1686.46     1788.15     32.26 o 
  10  -1   9      165.81      163.15     21.37 o 
  11  -1   9      413.22      423.33     25.81 o 
 -16   0   9        6.17       21.02     33.37 o 
 -15   0   9      674.85      703.47     28.12 o 
 -14   0   9      144.16      104.59     26.26 o 
 -13   0   9      408.79      471.72     26.66 o 
 -12   0   9      610.66      605.74     19.25 o 
 -11   0   9        1.54       -0.86     15.07 o 
 -10   0   9       75.59       68.20     15.37 o 
  -9   0   9      608.68      640.32     22.78 o 
  -8   0   9     2253.88     2335.93     29.03 o 
  -7   0   9      540.51      551.86     20.87 o 
  -6   0   9    11328.57    12349.19     60.18 o 
  -5   0   9        1.71        7.76     21.27 o 
  -4   0   9     3506.94     3813.24     38.16 o 
  -3   0   9     2218.69     2206.49     31.80 o 
  -2   0   9     2613.06     2293.84     29.38 o 
  -1   0   9       24.00       16.13     14.77 o 
   0   0   9    20158.07    21165.53     79.54 o 
   1   0   9      218.20      183.01     16.48 o 
   2   0   9     3839.62     3827.60     34.78 o 
   3   0   9      330.08      308.97     17.34 o 
   4   0   9      406.09      430.49     20.97 o 
   5   0   9        9.06       -0.10     16.08 o 
   6   0   9     4817.47     4999.83     36.24 o 
   7   0   9        8.92        4.74     15.78 o 
   8   0   9     1346.63     1497.93     26.66 o 
   9   0   9       11.25       21.82     18.40 o 
  10   0   9       39.93       29.33     21.27 o 
  11   0   9        1.34       -1.31     28.73 o 
 -16   1   9      476.63      452.92     26.81 o 
 -15   1   9      233.69      222.83     22.68 o 
 -14   1   9      209.43      176.86     22.73 o 
 -13   1   9     1355.59     1323.33     23.29 o 
 -12   1   9       66.06       74.29     21.52 o 
 -11   1   9      205.56      229.33     19.00 o 
 -10   1   9      166.23      169.00     19.30 o 
  -9   1   9      174.50      181.65     19.81 o 
  -8   1   9      345.82      381.85     22.53 o 
  -7   1   9     9501.10    10143.00     54.33 o 
  -6   1   9      223.64      281.75     17.44 o 
  -5   1   9     8779.80     9643.91     52.42 o 
  -4   1   9     1072.26     1203.37     23.49 o 
  -3   1   9     1524.03     1940.77     29.28 o 
  -2   1   9      545.62      526.06     22.48 o 
  -1   1   9    15511.93    16546.80     71.32 o 
   0   1   9      134.89      140.32     16.94 o 
   1   1   9    12202.14    12487.34     59.37 o 
   2   1   9      769.25      789.11     21.32 o 
   3   1   9       93.37      102.92     17.24 o 
   4   1   9      163.44      158.22     14.77 o 
   5   1   9     3774.09     3864.10     32.81 o 
   6   1   9        0.28        4.23     22.03 o 
   7   1   9       97.57      129.49     21.93 o 
   8   1   9      152.90      153.48     19.71 o 
   9   1   9       41.01       61.44     25.96 o 
  10   1   9       88.67       91.68     30.39 o 
  11   1   9      817.46      795.66     30.80 o 
 -16   2   9      141.69      101.76     28.48 o 
 -15   2   9     1155.52     1206.65     27.37 o 
 -14   2   9     1863.78     1865.01     30.90 o 
 -13   2   9       60.15       63.05     19.51 o 
 -12   2   9      581.93      628.78     25.30 o 
 -11   2   9      154.05      189.41     18.60 o 
 -10   2   9      561.79      561.34     18.45 o 
  -9   2   9      731.27      752.97     20.82 o 
  -8   2   9     9674.66     9547.89     49.04 o 
  -7   2   9      132.26      120.61     18.60 o 
  -6   2   9     5551.54     6046.40     41.83 o 
  -5   2   9     2107.43     2202.91     28.07 o 
  -4   2   9      232.09      247.23     21.98 o 
  -3   2   9       20.47        1.66     17.64 o 
  -2   2   9     2063.73     2008.41     28.63 o 
  -1   2   9        8.10        3.43     20.92 o 
   0   2   9     8323.87     8262.06     49.60 o 
   1   2   9     1558.49     1539.21     29.03 o 
   2   2   9      800.51      757.10     24.90 o 
   3   2   9      545.58      581.20     18.15 o 
   4   2   9     1300.91     1447.17     25.96 o 
   5   2   9        1.19        8.77     18.55 o 
   6   2   9        2.15        9.37     16.73 o 
   7   2   9      723.81      708.11     20.31 o 
   8   2   9       38.68       26.61     26.11 o 
   9   2   9      107.99      106.90     24.19 o 
  10   2   9      706.49      680.04     30.39 o 
 -16   3   9      337.75      396.07     34.93 o 
 -15   3   9      973.11     1024.59     34.37 o 
 -14   3   9        1.75        7.21     18.75 o 
 -13   3   9     2220.06     2382.50     34.68 o 
 -12   3   9      947.80      943.44     23.64 o 
 -11   3   9      200.51      195.82     16.99 o 
 -10   3   9      346.58      340.47     18.70 o 
  -9   3   9     4213.89     4462.98     38.00 o 
  -8   3   9     2134.12     2136.23     26.61 o 
  -7   3   9     4245.79     4539.04     38.16 o 
  -6   3   9     3069.80     3229.88     31.96 o 
  -5   3   9     1224.32     1360.83     28.02 o 
  -4   3   9     1906.01     1951.86     27.67 o 
  -3   3   9      255.50      268.90     19.91 o 
  -2   3   9        0.46       -9.37     15.68 o 
  -1   3   9     4426.53     4607.34     37.30 o 
   0   3   9     3912.12     4108.65     39.01 o 
   1   3   9     1472.87     1479.08     26.76 o 
   2   3   9     1987.36     2024.29     27.57 o 
   3   3   9     1397.41     1358.81     24.70 o 
   4   3   9      284.40      289.01     15.52 o 
   5   3   9      127.82      150.45     17.29 o 
   6   3   9      547.51      552.47     19.20 o 
   7   3   9        9.61        5.19     18.30 o 
   8   3   9      290.39      316.78     27.32 o 
   9   3   9     1445.79     1481.65     28.98 o 
  10   3   9       92.16       86.89     24.14 o 
 -16   4   9      146.16       99.24     28.28 o 
 -15   4   9      485.06      495.36     26.36 o 
 -14   4   9      969.54      959.57     23.99 o 
 -13   4   9      376.11      370.36     23.84 o 
 -12   4   9      585.39      652.92     22.73 o 
 -11   4   9     1586.38     1659.92     27.57 o 
 -10   4   9      754.69      752.67     25.50 o 
  -9   4   9      609.51      625.45     20.51 o 
  -8   4   9      168.24      154.13     21.42 o 
  -7   4   9     4213.80     4423.47     35.53 o 
  -6   4   9       33.22       34.12     15.52 o 
  -5   4   9     6676.03     7338.43     48.84 o 
  -4   4   9      561.58      582.71     24.85 o 
  -3   4   9     1800.29     1881.65     26.76 o 
  -2   4   9      643.89      698.03     25.20 o 
  -1   4   9      332.38      341.93     20.92 o 
   0   4   9     1374.46     1343.64     28.28 o 
   1   4   9     1010.25     1069.60     22.93 o 
   2   4   9     5516.35     5577.40     42.24 o 
   3   4   9      498.73      549.29     22.63 o 
   4   4   9     2320.76     2398.58     28.07 o 
   5   4   9      407.00      404.53     19.86 o 
   6   4   9      485.92      479.64     19.66 o 
   7   4   9      660.00      707.51     22.03 o 
   8   4   9      914.68      997.22     30.19 o 
   9   4   9       55.80       56.65     21.02 o 
  10   4   9     1153.20     1032.35     33.11 o 
 -16   5   9      101.98       55.39     23.84 o 
 -15   5   9       97.40       82.46     24.34 o 
 -14   5   9      283.91      298.59     22.83 o 
 -13   5   9      439.64      464.01     21.87 o 
 -12   5   9     3443.76     3348.62     35.13 o 
 -11   5   9        0.13        0.76     17.59 o 
 -10   5   9     3985.46     4203.56     40.22 o 
  -9   5   9      207.03      169.91     17.69 o 
  -8   5   9        3.94       24.95     19.10 o 
  -7   5   9      472.24      496.87     17.44 o 
  -6   5   9     2843.62     2955.23     32.26 o 
  -5   5   9     1226.42     1310.73     23.74 o 
  -4   5   9     2599.49     2755.43     31.80 o 
  -3   5   9     5742.59     6128.55     44.56 o 
  -2   5   9      570.59      576.86     20.92 o 
  -1   5   9     6795.96     6844.33     44.15 o 
   0   5   9      615.97      630.94     19.00 o 
   1   5   9     3502.13     3384.86     34.17 o 
   2   5   9     2433.35     2354.17     27.72 o 
   3   5   9     3056.61     3070.70     31.05 o 
   4   5   9        1.10        9.37     17.54 o 
   5   5   9     1674.87     1625.65     25.00 o 
   6   5   9      910.78     1008.56     25.71 o 
   7   5   9      404.47      445.51     22.48 o 
   8   5   9      203.74      198.44     22.03 o 
   9   5   9      910.30      843.95     29.64 o 
 -16   6   9        7.28       18.95     22.73 o 
 -15   6   9      102.11       81.35     23.94 o 
 -14   6   9       54.38       28.28     28.07 o 
 -13   6   9     2540.83     2550.04     33.47 o 
 -12   6   9        1.84        3.28     16.99 o 
 -11   6   9     1760.99     1789.00     29.03 o 
 -10   6   9        0.75       -2.67     19.71 o 
  -9   6   9        6.67       10.69     18.60 o 
  -8   6   9       30.45       23.64     15.32 o 
  -7   6   9      738.95      755.89     19.15 o 
  -6   6   9      553.89      548.38     20.56 o 
  -5   6   9     4790.52     4989.14     39.21 o 
  -4   6   9     1035.90     1089.91     23.84 o 
  -3   6   9      974.39     1012.80     23.74 o 
  -2   6   9     1751.60     1799.69     26.46 o 
  -1   6   9      132.65      120.11     15.07 o 
   0   6   9     1621.50     1589.91     28.98 o 
   1   6   9     2567.25     2571.96     30.85 o 
   2   6   9     2814.74     2780.03     30.90 o 
   3   6   9      158.50      168.70     18.75 o 
   4   6   9     4332.77     4373.42     37.55 o 
   5   6   9     1014.60     1078.07     28.63 o 
   6   6   9       59.34       47.98     18.60 o 
   7   6   9      338.32      332.51     23.24 o 
   8   6   9       93.64       73.13     33.47 o 
 -16   7   9        7.40      -17.04     23.79 o 
 -15   7   9        1.58      -20.72     20.72 o 
 -14   7   9      539.74      600.00     32.16 o 
 -13   7   9       10.10       14.87     18.90 o 
 -12   7   9     1172.41     1177.57     28.93 o 
 -11   7   9      202.98      182.31     20.67 o 
 -10   7   9      356.53      404.48     21.52 o 
  -9   7   9      491.78      515.67     19.71 o 
  -8   7   9      122.61      145.01     16.94 o 
  -7   7   9      212.33      183.16     15.27 o 
  -6   7   9     1243.75     1217.89     23.69 o 
  -5   7   9     2255.03     2222.62     28.98 o 
  -4   7   9       87.29      104.18     18.95 o 
  -3   7   9     2874.11     2969.44     35.08 o 
  -2   7   9      850.56      858.11     21.77 o 
  -1   7   9       63.56       82.61     16.48 o 
   0   7   9     1354.73     1394.75     26.06 o 
   1   7   9       81.90       81.90     23.03 o 
   2   7   9      367.06      377.01     20.01 o 
   3   7   9     1855.77     1878.17     30.39 o 
   4   7   9     1060.07     1134.92     25.10 o 
   5   7   9      175.75      141.38     23.89 o 
   6   7   9     1183.18     1235.18     27.87 o 
   7   7   9       19.81       -5.95     22.68 o 
   8   7   9      106.98      106.05     24.70 o 
 -15   8   9      102.97       63.71     27.82 o 
 -14   8   9       17.14        0.50     21.07 o 
 -13   8   9      991.76     1057.76     31.00 o 
 -12   8   9      243.05      239.16     28.33 o 
 -11   8   9      107.92      149.50     25.91 o 
 -10   8   9      357.26      364.06     19.66 o 
  -9   8   9      899.21      921.67     28.68 o 
  -8   8   9        1.47       -3.53     16.99 o 
  -7   8   9     1851.15     1881.75     32.56 o 
  -6   8   9      254.23      252.62     20.11 o 
  -5   8   9        0.47        8.82     13.96 o 
  -4   8   9      620.84      689.92     24.80 o 
  -3   8   9     4093.56     4300.54     38.91 o 
  -2   8   9       98.01      120.46     25.35 o 
  -1   8   9     1216.57     1286.99     24.40 o 
   0   8   9       13.02       11.14     15.78 o 
   1   8   9      701.77      718.04     23.69 o 
   2   8   9      775.92      744.40     21.57 o 
   3   8   9      346.53      374.39     28.58 o 
   4   8   9      160.55      174.60     26.97 o 
   5   8   9     1212.51     1239.06     35.94 o 
   6   8   9        0.24       -6.80     25.35 o 
   7   8   9       10.90       -8.27     34.43 o 
 -15   9   9        7.97       34.93     26.46 o 
 -14   9   9      294.91      269.40     26.16 o 
 -13   9   9       21.14       21.62     24.34 o 
 -12   9   9      107.39       95.66     22.18 o 
 -11   9   9      473.19      503.27     30.29 o 
 -10   9   9      301.20      296.82     24.60 o 
  -9   9   9      464.56      482.21     27.32 o 
  -8   9   9     3020.03     3048.17     34.93 o 
  -7   9   9        2.70       14.72     19.86 o 
  -6   9   9      460.30      454.13     19.81 o 
  -5   9   9      273.91      280.69     21.12 o 
  -4   9   9     3029.17     3153.67     39.36 o 
  -3   9   9        0.65       12.15     25.05 o 
  -2   9   9     3725.52     3867.47     36.49 o 
  -1   9   9        0.79       -2.92     19.10 o 
   0   9   9     1133.40     1173.84     23.54 o 
   1   9   9      105.03      115.98     19.66 o 
   2   9   9      238.93      229.79     27.72 o 
   3   9   9       35.38       38.76     20.21 o 
   4   9   9     1661.23     1816.37     32.91 o 
   5   9   9      154.43      128.23     24.45 o 
   6   9   9      666.61      592.89     28.98 o 
 -14  10   9        0.80      -18.75     33.27 o 
 -13  10   9       27.43       13.51     24.29 o 
 -12  10   9       43.10       53.58     24.50 o 
 -11  10   9      331.55      315.98     21.47 o 
 -10  10   9       92.87       95.72     23.44 o 
  -9  10   9     2025.15     2124.49     34.68 o 
  -8  10   9       37.29       36.59     20.61 o 
  -7  10   9     1022.48     1064.61     25.45 o 
  -6  10   9       37.10       60.99     24.19 o 
  -5  10   9      507.64      524.90     27.07 o 
  -4  10   9       59.83       81.55     21.02 o 
  -3  10   9     3904.97     4050.79     40.83 o 
  -2  10   9        2.28       -6.30     23.84 o 
  -1  10   9     2793.62     2787.49     37.50 o 
   0  10   9       94.11      108.82     23.94 o 
   1  10   9       35.26       47.68     27.32 o 
   2  10   9        2.92        3.18     22.63 o 
   3  10   9     1430.68     1499.54     34.58 o 
   4  10   9      132.54      113.86     27.87 o 
   5  10   9     1721.96     1702.61     40.07 o 
 -13  11   9        0.16        2.67     26.97 o 
 -12  11   9        1.52       -1.92     29.84 o 
 -11  11   9        2.00      -14.62     25.50 o 
 -10  11   9      539.22      555.59     26.21 o 
  -9  11   9       32.45       47.13     23.84 o 
  -8  11   9     2665.40     2666.62     35.79 o 
  -7  11   9       36.94       41.78     24.70 o 
  -6  11   9      315.06      305.90     23.29 o 
  -5  11   9       32.29       44.81     23.79 o 
  -4  11   9     1831.76     1982.90     37.20 o 
  -3  11   9      108.39      114.82     25.05 o 
  -2  11   9     3006.85     3102.66     38.36 o 
  -1  11   9      122.42      149.19     23.94 o 
   0  11   9      150.00      171.37     23.34 o 
   1  11   9       17.93       31.30     22.33 o 
   2  11   9      667.48      703.53     26.41 o 
   3  11   9       16.01       12.10     24.65 o 
   4  11   9     1239.84     1078.07     35.13 o 
 -13  12   9        0.84       16.43     34.22 o 
 -12  12   9       23.50       43.95     28.02 o 
 -11  12   9      329.16      336.29     26.66 o 
 -10  12   9        7.79       17.89     26.81 o 
  -9  12   9     1751.45     1761.89     34.93 o 
  -8  12   9        1.48        9.58     28.23 o 
  -7  12   9      626.12      576.71     25.50 o 
  -6  12   9       30.00       30.80     24.19 o 
  -5  12   9       32.89       33.97     27.67 o 
  -4  12   9      104.18       88.05     24.34 o 
  -3  12   9      668.37      626.71     27.17 o 
  -2  12   9      174.03      165.22     29.03 o 
  -1  12   9       33.13       38.91     31.15 o 
   0  12   9       33.54       28.68     32.06 o 
   1  12   9      367.65      362.04     28.28 o 
   2  12   9        4.94       -1.76     28.98 o 
 -11  13   9       80.21       74.39     27.42 o 
 -10  13   9      515.52      457.56     31.40 o 
  -9  13   9       30.04        9.43     32.26 o 
  -8  13   9      382.45      384.52     33.82 o 
  -7  13   9        1.30       -9.98     32.61 o 
  -6  13   9       45.22       52.37     32.21 o 
  -5  13   9       21.18       27.47     22.78 o 
  -4  13   9      776.82      782.71     36.29 o 
  -3  13   9       11.50       20.77     31.75 o 
  -2  13   9        6.75       10.58     25.40 o 
  -1  13   9        6.51       19.10     26.97 o 
   0  13   9      227.48      171.32     31.65 o 
   1  13   9       28.95       35.33     28.98 o 
 -10  14   9        1.10       11.95     27.17 o 
  -9  14   9      307.76      257.36     32.31 o 
  -8  14   9       44.73       33.72     25.71 o 
  -7  14   9        0.04       11.19     25.76 o 
  -6  14   9       75.31       59.22     32.31 o 
  -5  14   9      285.10      280.54     38.41 o 
  -4  14   9       95.09       68.95     30.65 o 
  -3  14   9        0.95       13.56     28.78 o 
  -2  14   9        0.96        8.87     29.84 o 
   8 -15  10      601.74      596.67     55.09 o 
  -8 -14  10      318.09      332.96     52.47 o 
   7 -14  10      546.70      635.08     44.46 o 
   8 -14  10       79.84       62.75     38.56 o 
   9 -14  10       46.85       64.21     35.33 o 
  -9 -13  10      377.67      380.64     40.93 o 
  -8 -13  10      244.26      231.80     41.08 o 
  -7 -13  10      494.32      526.86     45.82 o 
   5 -13  10       69.53       71.87     52.32 o 
   6 -13  10      295.08      374.39     38.81 o 
   7 -13  10      116.66      110.38     32.26 o 
   8 -13  10      380.17      403.48     35.18 o 
   9 -13  10        5.24        9.07     30.54 o 
  10 -13  10        0.86       -0.25     36.39 o 
 -10 -12  10      530.08      517.74     38.86 o 
  -9 -12  10      260.18      261.74     27.87 o 
  -8 -12  10     1016.09     1026.41     40.02 o 
  -7 -12  10     1195.31     1262.04     45.21 o 
  -6 -12  10       71.48       83.47     37.35 o 
   4 -12  10      126.30      139.31     40.83 o 
   5 -12  10      100.11      120.36     28.07 o 
   6 -12  10     1117.59     1094.15     37.75 o 
   7 -12  10      465.54      480.04     32.01 o 
   8 -12  10      554.81      576.71     35.94 o 
   9 -12  10        0.23        3.28     26.86 o 
  10 -12  10      304.95      262.10     36.04 o 
 -11 -11  10      239.89      209.17     29.38 o 
 -10 -11  10      118.43      108.16     31.65 o 
  -9 -11  10     1698.50     1839.10     42.59 o 
  -8 -11  10      877.79      899.09     34.12 o 
  -7 -11  10       14.92       12.25     30.90 o 
  -6 -11  10      573.00      574.19     32.06 o 
  -5 -11  10      124.08      152.17     34.43 o 
   3 -11  10     1605.66     1771.82     67.09 o 
   4 -11  10      532.58      497.58     35.18 o 
   5 -11  10      850.08      811.03     31.80 o 
   6 -11  10     1383.31     1327.31     35.03 o 
   7 -11  10      803.07      861.49     33.57 o 
   8 -11  10       12.68        6.75     26.76 o 
   9 -11  10      442.81      452.17     33.77 o 
  10 -11  10      236.76      220.82     28.28 o 
  11 -11  10       11.72        3.63     35.08 o 
 -12 -10  10      386.53      397.83     36.19 o 
 -11 -10  10        0.12       -7.46     24.40 o 
 -10 -10  10     1762.37     1924.44     41.18 o 
  -9 -10  10      229.41      226.61     28.02 o 
  -8 -10  10       65.24       76.86     22.68 o 
  -7 -10  10      921.42      914.56     32.71 o 
  -6 -10  10      947.77      978.78     34.37 o 
  -5 -10  10      333.76      333.21     32.71 o 
  -4 -10  10     1942.90     2029.33     62.65 o 
   2 -10  10     5099.87     5236.77     89.62 o 
   3 -10  10      508.65      543.14     35.38 o 
   4 -10  10      223.05      257.26     26.92 o 
   5 -10  10      875.57      877.57     31.15 o 
   6 -10  10      446.00      423.89     26.41 o 
   7 -10  10       89.19       87.70     24.14 o 
   8 -10  10      753.94      804.73     27.67 o 
   9 -10  10      507.01      506.80     31.60 o 
  10 -10  10       50.32       43.75     24.40 o 
  11 -10  10      231.47      209.73     28.78 o 
 -12  -9  10       44.42       33.37     32.71 o 
 -11  -9  10     1679.18     1627.11     32.41 o 
 -10  -9  10      123.11      135.33     26.86 o 
  -9  -9  10       27.67       35.28     21.72 o 
  -8  -9  10      512.14      498.54     25.91 o 
  -7  -9  10     1433.01     1436.94     33.42 o 
  -6  -9  10      231.43      268.09     27.37 o 
  -5  -9  10     3488.10     3391.06     50.45 o 
  -4  -9  10       17.07       27.27     22.43 o 
  -3  -9  10      694.60      659.27     40.57 o 
   1  -9  10     4786.32     4829.62     78.53 o 
   2  -9  10      618.91      588.71     32.06 o 
   3  -9  10     1242.64     1165.12     34.68 o 
   4  -9  10     2056.52     2108.00     40.42 o 
   5  -9  10       17.49       31.00     24.55 o 
   6  -9  10      435.64      431.05     26.06 o 
   7  -9  10     1171.51     1082.15     26.26 o 
   8  -9  10      702.48      759.42     30.29 o 
   9  -9  10      148.47      161.84     19.41 o 
  10  -9  10      386.03      411.44     32.21 o 
  11  -9  10        0.64       -5.95     33.06 o 
 -13  -8  10       25.79       31.00     27.62 o 
 -12  -8  10     2125.88     2153.77     37.80 o 
 -11  -8  10       49.43       36.64     26.31 o 
 -10  -8  10      628.09      621.02     29.64 o 
  -9  -8  10      182.46      196.02     22.83 o 
  -8  -8  10      301.83      307.16     24.29 o 
  -7  -8  10      376.16      370.66     25.91 o 
  -6  -8  10     6828.61     6664.54     57.56 o 
  -5  -8  10      163.64      178.17     23.24 o 
  -4  -8  10     4064.45     4118.38     55.75 o 
  -3  -8  10      961.25      973.74     37.35 o 
  -2  -8  10     1114.22     1163.50     43.25 o 
  -1  -8  10       14.43       11.49     24.04 o 
   0  -8  10     4325.64     4365.10     65.32 o 
   1  -8  10      780.15      816.23     33.22 o 
   2  -8  10     2301.63     2321.01     41.48 o 
   3  -8  10      357.30      357.61     25.05 o 
   4  -8  10     1100.00     1159.77     30.59 o 
   5  -8  10     1078.60     1081.80     27.12 o 
   6  -8  10      771.49      771.27     27.82 o 
   7  -8  10      124.11      124.09     22.23 o 
   8  -8  10        1.14       15.73     25.96 o 
   9  -8  10      644.76      697.12     29.94 o 
  10  -8  10       51.15       72.23     29.94 o 
  11  -8  10      565.80      569.30     36.44 o 
 -14  -7  10       74.02       47.98     24.04 o 
 -13  -7  10     1239.76     1178.67     36.29 o 
 -12  -7  10        5.33       13.96     21.47 o 
 -11  -7  10     1538.62     1466.12     29.79 o 
 -10  -7  10      136.89      139.16     22.23 o 
  -9  -7  10       18.28       40.62     17.84 o 
  -8  -7  10       63.60       61.84     18.60 o 
  -7  -7  10     4736.51     4842.97     46.12 o 
  -6  -7  10       70.38       74.60     17.64 o 
  -5  -7  10     5110.58     5053.96     51.97 o 
  -4  -7  10      152.38      169.66     22.83 o 
  -3  -7  10      151.83      149.09     25.96 o 
  -2  -7  10      409.07      398.64     26.31 o 
  -1  -7  10     2695.93     2830.63     48.89 o 
   0  -7  10       40.35       44.15     20.46 o 
   1  -7  10       83.53       93.60     22.13 o 
   2  -7  10     1245.54     1240.82     31.80 o 
   3  -7  10        4.26        8.62     19.81 o 
   4  -7  10     2013.84     2029.43     31.20 o 
   5  -7  10      519.51      504.79     24.19 o 
   6  -7  10       48.52       43.20     18.04 o 
   7  -7  10      150.09      133.92     18.55 o 
   8  -7  10      647.65      598.18     22.98 o 
   9  -7  10        2.30       -4.39     25.81 o 
  10  -7  10      240.50      255.74     31.35 o 
  11  -7  10      438.51      417.94     25.45 o 
  12  -7  10        1.36       -3.18     26.81 o 
 -14  -6  10      616.48      669.20     31.75 o 
 -13  -6  10        0.52        5.04     23.74 o 
 -12  -6  10     1651.88     1698.18     30.65 o 
 -11  -6  10        8.25       13.56     25.35 o 
 -10  -6  10      732.08      692.99     22.73 o 
  -9  -6  10      139.55      127.07     19.15 o 
  -8  -6  10      856.96      948.23     23.24 o 
  -7  -6  10       55.78       60.08     20.46 o 
  -6  -6  10     8250.26     8213.52     58.47 o 
  -5  -6  10      357.64      351.01     20.97 o 
  -4  -6  10      542.24      531.35     26.56 o 
  -3  -6  10     1289.39     1358.26     33.47 o 
  -2  -6  10     2661.86     2781.54     44.05 o 
  -1  -6  10       19.75       17.44     20.41 o 
   0  -6  10     1868.20     1793.74     35.69 o 
   1  -6  10      143.32      125.55     21.67 o 
   2  -6  10      333.47      307.36     24.34 o 
   3  -6  10       67.79       82.46     22.13 o 
   4  -6  10     3325.71     3258.86     35.84 o 
   5  -6  10      108.74      123.49     16.43 o 
   6  -6  10     2862.42     2779.27     35.99 o 
   7  -6  10       93.54       82.46     22.08 o 
   8  -6  10      101.59       97.83     21.67 o 
   9  -6  10      115.06      105.95     18.65 o 
  10  -6  10     1227.00     1318.64     30.14 o 
  11  -6  10        1.02       -6.45     20.82 o 
  12  -6  10      480.75      363.15     27.92 o 
 -15  -5  10      665.11      638.56     31.75 o 
 -14  -5  10       31.64       35.33     23.84 o 
 -13  -5  10      927.10      961.79     27.52 o 
 -12  -5  10        0.59       -6.15     17.84 o 
 -11  -5  10      571.11      560.08     21.93 o 
 -10  -5  10        9.03        1.86     18.30 o 
  -9  -5  10      466.30      516.03     22.48 o 
  -8  -5  10      108.74      101.36     16.83 o 
  -7  -5  10     3454.75     3467.73     38.21 o 
  -6  -5  10        6.99        4.84     16.89 o 
  -5  -5  10      360.55      372.83     24.60 o 
  -4  -5  10      272.86      280.64     24.45 o 
  -3  -5  10     6000.58     6091.61     55.90 o 
  -2  -5  10       10.08        1.71     18.80 o 
  -1  -5  10     3700.41     3850.24     47.58 o 
   0  -5  10        5.41        0.76     20.97 o 
   1  -5  10       45.28       53.38     22.18 o 
   2  -5  10      764.51      760.33     24.80 o 
   3  -5  10     2789.54     2850.04     36.59 o 
   4  -5  10      136.13      128.48     18.70 o 
   5  -5  10     2522.08     2474.84     28.93 o 
   6  -5  10        7.77       -0.15     19.05 o 
   7  -5  10     2041.54     2034.01     29.03 o 
   8  -5  10      120.69      109.68     15.62 o 
   9  -5  10     1106.36     1229.43     30.80 o 
  10  -5  10       10.20        5.24     28.48 o 
  11  -5  10     1142.71     1114.26     31.30 o 
 -15  -4  10       47.29       41.53     23.89 o 
 -14  -4  10      692.94      750.40     32.06 o 
 -13  -4  10       48.06       36.79     25.15 o 
 -12  -4  10      805.96      800.00     25.50 o 
 -11  -4  10       16.48       21.07     21.52 o 
 -10  -4  10     1210.85     1154.73     25.71 o 
  -9  -4  10       19.72       15.22     15.88 o 
  -8  -4  10     4962.62     4968.73     40.47 o 
  -7  -4  10       13.52        9.12     19.96 o 
  -6  -4  10     2737.06     2891.67     34.48 o 
  -5  -4  10       88.95      107.01     21.47 o 
  -4  -4  10     5995.63     6140.09     52.97 o 
  -3  -4  10       17.73       21.12     21.93 o 
  -2  -4  10    11478.82    12086.39     70.36 o 
  -1  -4  10       31.12       45.82     17.39 o 
   0  -4  10     3346.86     3314.55     41.63 o 
   1  -4  10        5.97        3.43     20.51 o 
   2  -4  10     5037.94     4854.01     44.30 o 
   3  -4  10      307.48      301.71     22.48 o 
   4  -4  10    10429.89    10182.16     53.53 o 
   5  -4  10        1.44       -6.30     20.06 o 
   6  -4  10     7395.77     7993.21     48.84 o 
   7  -4  10      138.87      122.28     19.00 o 
   8  -4  10       14.74       20.67     17.64 o 
   9  -4  10        4.95       -4.54     17.94 o 
  10  -4  10     1805.83     1836.84     31.50 o 
  11  -4  10       88.28       65.93     31.85 o 
 -15  -3  10     1021.89     1121.82     38.31 o 
 -14  -3  10        3.85       14.36     23.44 o 
 -13  -3  10      676.92      696.72     28.78 o 
 -12  -3  10       14.40       26.06     21.12 o 
 -11  -3  10      918.96      835.08     23.08 o 
 -10  -3  10      362.39      343.29     21.22 o 
  -9  -3  10     4820.91     4718.78     38.96 o 
  -8  -3  10       34.95       27.22     16.94 o 
  -7  -3  10     3287.06     3263.34     32.71 o 
  -6  -3  10       55.61       51.81     20.41 o 
  -5  -3  10     1977.43     2097.27     33.06 o 
  -4  -3  10        9.94        7.36     17.29 o 
  -3  -3  10    12185.69    12334.67     67.54 o 
  -2  -3  10      249.59      305.74     22.83 o 
  -1  -3  10     9746.21    10223.09     63.41 o 
   0  -3  10      237.58      277.97     19.41 o 
   1  -3  10     1126.72     1170.36     27.82 o 
   2  -3  10      129.06      116.18     15.27 o 
   3  -3  10     2204.79     2273.07     29.99 o 
   4  -3  10       97.79      103.43     16.53 o 
   5  -3  10     3075.00     3124.89     31.91 o 
   6  -3  10      386.05      408.77     21.07 o 
   7  -3  10      715.58      716.93     20.67 o 
   8  -3  10        4.34        9.12     17.69 o 
   9  -3  10     1814.80     1811.28     29.89 o 
  10  -3  10      106.02       82.16     21.37 o 
  11  -3  10      527.15      508.31     30.24 o 
 -16  -2  10      242.58      215.07     27.62 o 
 -15  -2  10       90.93       69.81     21.62 o 
 -14  -2  10      750.26      715.92     21.87 o 
 -13  -2  10       36.40       35.38     21.07 o 
 -12  -2  10      134.22      129.38     21.77 o 
 -11  -2  10      274.11      273.13     19.66 o 
 -10  -2  10     3841.80     4016.16     35.84 o 
  -9  -2  10        0.26       -2.42     16.13 o 
  -8  -2  10     8290.44     8735.19     51.56 o 
  -7  -2  10       79.83       70.16     20.72 o 
  -6  -2  10       35.00       28.83     19.96 o 
  -5  -2  10      374.62      384.37     20.01 o 
  -4  -2  10     8278.68     8765.94     54.89 o 
  -3  -2  10       10.67       14.36     19.61 o 
  -2  -2  10    28347.52    31699.81    103.43 o 
  -1  -2  10      205.09      208.92     24.09 o 
   0  -2  10      853.36      971.17     27.57 o 
   1  -2  10      566.23      579.79     19.00 o 
   2  -2  10     3062.49     3082.50     32.61 o 
   3  -2  10       49.86       43.80     14.01 o 
   4  -2  10     2751.06     2686.23     28.73 o 
   5  -2  10       27.20       38.71     19.91 o 
   6  -2  10      458.42      487.85     20.77 o 
   7  -2  10       10.35       20.51     17.69 o 
   8  -2  10      649.08      702.37     23.89 o 
   9  -2  10        4.08        2.37     18.09 o 
  10  -2  10      444.13      435.08     23.49 o 
  11  -2  10        4.42       -9.63     28.88 o 
 -16  -1  10       10.08       -8.67     27.32 o 
 -15  -1  10      651.72      613.56     27.87 o 
 -14  -1  10        9.29        6.15     20.77 o 
 -13  -1  10        3.48       -2.97     18.04 o 
 -12  -1  10      349.01      320.41     19.81 o 
 -11  -1  10      483.31      513.35     19.05 o 
 -10  -1  10      163.68      134.68     19.71 o 
  -9  -1  10     4705.26     4756.33     37.50 o 
  -8  -1  10       98.78      115.62     16.94 o 
  -7  -1  10     1382.91     1390.42     24.85 o 
  -6  -1  10      211.26      208.16     18.09 o 
  -5  -1  10      490.75      410.43     20.21 o 
  -4  -1  10      274.99      284.68     20.11 o 
  -3  -1  10    24544.62    26848.22     89.97 o 
  -2  -1  10      193.47      202.22     18.25 o 
  -1  -1  10     1319.86     1336.99     27.27 o 
   0  -1  10       95.63       79.54     15.93 o 
   1  -1  10      321.50      272.13     16.99 o 
   2  -1  10       37.07       32.11     19.81 o 
   3  -1  10     3820.53     3685.22     34.58 o 
   4  -1  10      167.13      150.86     14.87 o 
   5  -1  10       57.16       50.15     19.20 o 
   6  -1  10        2.83       11.95     17.99 o 
   7  -1  10      950.44      944.05     23.39 o 
   8  -1  10       56.28       52.32     22.73 o 
   9  -1  10      721.55      755.29     26.11 o 
  10  -1  10        0.01       22.58     25.20 o 
  11  -1  10      207.57      149.95     29.64 o 
 -16   0  10     1410.24     1359.62     35.69 o 
 -15   0  10       88.00       85.53     25.10 o 
 -14   0  10      318.60      356.75     23.08 o 
 -13   0  10      274.83      286.84     22.88 o 
 -12   0  10      216.48      252.32     19.05 o 
 -11   0  10        4.62       34.93     21.62 o 
 -10   0  10     1851.01     1805.94     24.19 o 
  -9   0  10      313.24      322.13     20.77 o 
  -8   0  10      531.09      548.03     19.81 o 
  -7   0  10      332.99      380.29     19.25 o 
  -6   0  10      210.58      203.63     22.13 o 
  -5   0  10      823.82      879.48     23.44 o 
  -4   0  10     6939.08     7558.54     47.58 o 
  -3   0  10        8.14       19.15     15.57 o 
  -2   0  10      646.31      582.51     21.22 o 
  -1   0  10     1573.71     1703.82     30.70 o 
   0   0  10      358.01      361.79     18.25 o 
   1   0  10      639.17      649.69     24.55 o 
   2   0  10     4153.72     4234.56     34.68 o 
   3   0  10       11.15       16.23     19.41 o 
   4   0  10       51.26       68.20     13.66 o 
   5   0  10      106.43      113.15     18.40 o 
   6   0  10     1820.35     2026.91     31.25 o 
   7   0  10        1.86        9.22     21.67 o 
   8   0  10     1480.84     1627.77     26.41 o 
   9   0  10       34.39       14.82     22.18 o 
  10   0  10     1088.54     1128.22     34.17 o 
  11   0  10       39.85       30.54     25.66 o 
 -16   1  10       57.90       39.42     24.34 o 
 -15   1  10      314.12      306.95     27.12 o 
 -14   1  10      892.36     1007.15     30.70 o 
 -13   1  10      229.73      238.66     19.71 o 
 -12   1  10      289.89      273.08     17.44 o 
 -11   1  10     1040.01     1007.66     23.89 o 
 -10   1  10      119.72      125.40     16.08 o 
  -9   1  10        1.83       -1.92     15.98 o 
  -8   1  10     1978.66     2054.68     28.18 o 
  -7   1  10      713.30      691.68     24.85 o 
  -6   1  10     1308.02     1474.74     25.76 o 
  -5   1  10     3117.21     3435.02     36.54 o 
  -4   1  10       45.14       54.28     16.08 o 
  -3   1  10       59.34       48.54     15.98 o 
  -2   1  10     1459.58     1479.23     25.76 o 
  -1   1  10      997.55      978.37     24.14 o 
   0   1  10      730.95      726.91     20.21 o 
   1   1  10     8544.73     8715.94     48.74 o 
   2   1  10       22.16       22.48     15.78 o 
   3   1  10     3958.13     3866.16     32.56 o 
   4   1  10      342.37      342.89     20.97 o 
   5   1  10     1756.24     1860.17     28.43 o 
   6   1  10       57.93       65.22     15.47 o 
   7   1  10     2409.95     2437.49     28.12 o 
   8   1  10       12.32      -13.36     26.11 o 
   9   1  10     1884.16     1889.00     30.54 o 
  10   1  10       11.19       32.61     23.84 o 
 -16   2  10      901.85      931.65     32.41 o 
 -15   2  10      815.83      877.67     28.88 o 
 -14   2  10       78.43      115.12     22.03 o 
 -13   2  10     1319.85     1347.27     27.42 o 
 -12   2  10      819.26      836.89     23.19 o 
 -11   2  10        3.80       16.89     17.34 o 
 -10   2  10       80.98       89.92     19.81 o 
  -9   2  10     4150.32     4280.73     35.63 o 
  -8   2  10       74.47       82.76     19.15 o 
  -7   2  10     1530.19     1695.81     27.07 o 
  -6   2  10     4397.27     4688.74     37.05 o 
  -5   2  10      204.23      221.97     22.08 o 
  -4   2  10      327.11      299.04     16.28 o 
  -3   2  10      410.85      404.38     20.31 o 
  -2   2  10      120.92      104.03     18.90 o 
  -1   2  10     2297.49     2337.44     30.14 o 
   0   2  10     8338.64     8405.21     48.69 o 
   1   2  10      201.68      202.17     16.53 o 
   2   2  10    11752.91    11475.10     53.68 o 
   3   2  10      231.66      247.68     15.42 o 
   4   2  10      119.94      137.35     21.17 o 
   5   2  10      316.35      339.92     17.49 o 
   6   2  10     3441.47     3739.90     35.38 o 
   7   2  10       33.22       34.83     25.91 o 
   8   2  10     2649.39     2801.60     31.85 o 
   9   2  10       82.54       81.20     30.49 o 
  10   2  10      244.34      209.78     34.53 o 
 -16   3  10      543.79      523.74     30.34 o 
 -15   3  10       52.76       54.38     24.70 o 
 -14   3  10     1397.01     1448.78     28.78 o 
 -13   3  10      475.13      463.20     29.03 o 
 -12   3  10      198.38      214.46     23.19 o 
 -11   3  10      274.21      287.60     20.11 o 
 -10   3  10     3069.37     3166.27     34.53 o 
  -9   3  10      503.74      493.24     18.45 o 
  -8   3  10     2408.57     2393.03     32.36 o 
  -7   3  10     6400.98     6863.02     44.35 o 
  -6   3  10       61.01       69.10     18.04 o 
  -5   3  10     3439.84     3790.36     35.23 o 
  -4   3  10      626.40      607.46     18.95 o 
  -3   3  10       33.54       29.13     21.17 o 
  -2   3  10     2441.53     2577.61     29.28 o 
  -1   3  10     5986.98     6480.62     45.61 o 
   0   3  10      328.50      315.47     23.49 o 
   1   3  10     8498.16     8575.47     47.68 o 
   2   3  10      717.46      723.89     21.77 o 
   3   3  10       62.87      103.63     17.24 o 
   4   3  10      579.93      640.17     25.60 o 
   5   3  10      934.44      916.78     24.19 o 
   6   3  10       11.61        4.49     15.62 o 
   7   3  10      947.01     1006.25     25.71 o 
   8   3  10       35.29       47.68     25.91 o 
   9   3  10      167.49      155.49     32.16 o 
 -16   4  10       70.84       37.10     32.96 o 
 -15   4  10      368.50      324.65     23.03 o 
 -14   4  10      154.45      136.84     26.51 o 
 -13   4  10      714.76      744.75     25.25 o 
 -12   4  10      969.94      928.12     21.87 o 
 -11   4  10      492.96      489.36     26.51 o 
 -10   4  10     2553.76     2543.34     29.84 o 
  -9   4  10      477.10      486.84     20.06 o 
  -8   4  10      881.27      859.88     21.72 o 
  -7   4  10      220.40      225.50     21.93 o 
  -6   4  10     3918.68     4163.84     36.34 o 
  -5   4  10     1142.99     1287.34     27.57 o 
  -4   4  10     1375.54     1430.99     28.28 o 
  -3   4  10     3781.48     4157.24     39.06 o 
  -2   4  10     1289.83     1309.42     28.07 o 
  -1   4  10     5214.69     5441.56     40.57 o 
   0   4  10     5259.41     5242.32     41.23 o 
   1   4  10     1181.74     1174.59     26.51 o 
   2   4  10     2449.05     2482.00     29.08 o 
   3   4  10     2428.85     2463.19     30.04 o 
   4   4  10      122.05      127.62     16.68 o 
   5   4  10      670.87      643.39     19.76 o 
   6   4  10     1570.66     1772.62     27.02 o 
   7   4  10      367.66      370.97     20.87 o 
   8   4  10       59.99       44.51     29.79 o 
   9   4  10      370.27      355.24     28.68 o 
 -16   5  10      133.06      104.79     27.72 o 
 -15   5  10      182.33      183.42     21.52 o 
 -14   5  10      249.86      264.16     26.81 o 
 -13   5  10      264.86      308.57     27.87 o 
 -12   5  10       32.94       51.56     19.25 o 
 -11   5  10      678.70      727.77     23.74 o 
 -10   5  10      404.00      410.08     21.98 o 
  -9   5  10      231.58      237.35     17.04 o 
  -8   5  10      592.59      593.80     17.79 o 
  -7   5  10     1494.98     1513.30     23.34 o 
  -6   5  10       98.94      100.40     15.12 o 
  -5   5  10     1782.51     1869.60     25.91 o 
  -4   5  10     2197.66     2462.34     32.66 o 
  -3   5  10      170.83      201.36     22.28 o 
  -2   5  10     3065.80     3274.53     34.12 o 
  -1   5  10       19.83        5.34     20.41 o 
   0   5  10     1580.86     1505.49     23.44 o 
   1   5  10     1200.21     1225.60     23.84 o 
   2   5  10     1840.44     1867.18     32.21 o 
   3   5  10       54.28       64.67     16.48 o 
   4   5  10     1623.43     1693.99     27.32 o 
   5   5  10      950.77     1001.76     25.76 o 
   6   5  10        7.06       21.52     20.11 o 
   7   5  10       16.96        6.45     21.27 o 
   8   5  10      219.21      198.74     34.58 o 
 -16   6  10       76.15       65.42     26.76 o 
 -15   6  10      379.87      357.46     22.93 o 
 -14   6  10      426.93      452.57     26.46 o 
 -13   6  10        2.94       30.59     21.57 o 
 -12   6  10     1371.32     1448.73     32.66 o 
 -11   6  10     1613.92     1626.81     30.54 o 
 -10   6  10        1.20       -0.45     15.88 o 
  -9   6  10      298.36      312.65     24.70 o 
  -8   6  10      527.23      529.03     20.01 o 
  -7   6  10      608.58      546.27     18.09 o 
  -6   6  10      650.20      681.70     24.40 o 
  -5   6  10     4570.75     4453.21     35.99 o 
  -4   6  10        0.20        1.76     15.83 o 
  -3   6  10     3267.95     3360.82     31.91 o 
  -2   6  10        0.76        6.55     16.63 o 
  -1   6  10      703.33      717.69     20.31 o 
   0   6  10      895.37      882.00     26.01 o 
   1   6  10      958.57     1095.11     27.92 o 
   2   6  10       54.29       47.33     22.73 o 
   3   6  10     2777.89     2791.07     30.75 o 
   4   6  10     1274.83     1372.42     32.91 o 
   5   6  10      183.80      163.00     21.72 o 
   6   6  10      206.07      212.65     22.28 o 
   7   6  10      408.62      335.43     25.81 o 
   8   6  10      382.45      375.15     32.41 o 
 -15   7  10       54.35       23.59     23.74 o 
 -14   7  10        2.94       26.61     24.24 o 
 -13   7  10      166.78      146.98     22.83 o 
 -12   7  10      826.84      792.79     23.44 o 
 -11   7  10       10.88       18.04     18.35 o 
 -10   7  10      954.71      992.38     25.10 o 
  -9   7  10       87.13       85.18     17.29 o 
  -8   7  10        1.93       -3.07     16.99 o 
  -7   7  10      492.28      477.27     20.72 o 
  -6   7  10     1441.46     1482.30     28.43 o 
  -5   7  10        5.15       19.96     20.16 o 
  -4   7  10     2272.33     2344.34     27.92 o 
  -3   7  10      116.52      134.07     15.88 o 
  -2   7  10      473.90      482.16     23.24 o 
  -1   7  10       45.02       58.06     19.10 o 
   0   7  10      621.76      647.73     20.01 o 
   1   7  10       38.50       30.90     19.20 o 
   2   7  10     2076.78     2229.73     32.81 o 
   3   7  10     1169.06     1223.53     25.55 o 
   4   7  10      440.81      434.63     21.27 o 
   5   7  10      602.57      608.06     23.64 o 
   6   7  10      116.34       98.24     21.32 o 
   7   7  10       68.61       70.41     26.81 o 
 -15   8  10        8.71        9.93     32.81 o 
 -14   8  10      132.07       83.42     24.75 o 
 -13   8  10      828.54      824.59     29.44 o 
 -12   8  10       30.80       28.43     21.93 o 
 -11   8  10     2820.89     2936.28     39.57 o 
 -10   8  10      118.09      118.09     17.44 o 
  -9   8  10      589.98      628.17     23.74 o 
  -8   8  10      231.73      220.11     19.35 o 
  -7   8  10      315.53      319.05     19.15 o 
  -6   8  10       93.25       89.06     21.27 o 
  -5   8  10     3748.09     3871.81     39.31 o 
  -4   8  10      660.88      707.96     26.51 o 
  -3   8  10       11.95       21.93     21.93 o 
  -2   8  10      363.30      396.07     23.74 o 
  -1   8  10      881.22      874.59     24.19 o 
   0   8  10       65.56       70.97     18.70 o 
   1   8  10     1290.49     1373.73     27.52 o 
   2   8  10      559.05      583.01     26.46 o 
   3   8  10      244.56      223.89     21.93 o 
   4   8  10      769.07      775.65     27.82 o 
   5   8  10      140.23       94.81     26.92 o 
   6   8  10       47.38       51.46     26.61 o 
 -15   9  10        1.64       12.30     25.15 o 
 -14   9  10       68.49       47.78     28.12 o 
 -13   9  10        3.19        0.45     21.12 o 
 -12   9  10      804.66      748.84     23.34 o 
 -11   9  10        9.02       21.37     18.90 o 
 -10   9  10     1283.06     1311.94     26.81 o 
  -9   9  10       91.94      104.03     24.85 o 
  -8   9  10      153.76      134.17     17.34 o 
  -7   9  10        8.15        5.19     18.35 o 
  -6   9  10     3441.94     3668.18     40.32 o 
  -5   9  10      541.32      566.33     22.73 o 
  -4   9  10     1330.09     1275.25     25.45 o 
  -3   9  10      846.11      865.02     24.70 o 
  -2   9  10      777.84      768.14     22.08 o 
  -1   9  10      189.86      195.82     17.64 o 
   0   9  10     2109.63     2324.18     35.99 o 
   1   9  10      314.73      322.58     24.14 o 
   2   9  10      176.03      163.15     26.81 o 
   3   9  10      690.68      714.06     28.28 o 
   4   9  10      150.90      143.40     31.40 o 
   5   9  10      290.75      295.01     36.39 o 
 -14  10  10       16.61        3.58     27.37 o 
 -13  10  10      605.68      597.17     27.87 o 
 -12  10  10       59.97       55.19     21.62 o 
 -11  10  10     1238.07     1232.10     28.78 o 
 -10  10  10       70.24       58.82     20.01 o 
  -9  10  10      325.64      326.91     25.86 o 
  -8  10  10        5.68       -9.48     21.93 o 
  -7  10  10      799.90      798.33     22.73 o 
  -6  10  10       47.43       42.69     20.51 o 
  -5  10  10      536.84      540.17     21.82 o 
  -4  10  10      306.96      309.42     19.81 o 
  -3  10  10        5.58        4.69     23.84 o 
  -2  10  10      605.79      668.80     31.55 o 
  -1  10  10     1085.42     1068.09     25.96 o 
   0  10  10       85.73       86.04     27.67 o 
   1  10  10      132.29       89.52     21.98 o 
   2  10  10      147.04      174.14     32.46 o 
   3  10  10        0.98        4.28     30.54 o 
   4  10  10      312.34      299.70     32.46 o 
 -13  11  10       36.08       22.73     27.47 o 
 -12  11  10      381.98      382.21     28.18 o 
 -11  11  10       49.56       36.49     30.80 o 
 -10  11  10       25.67       17.14     31.00 o 
  -9  11  10        2.35        6.55     27.57 o 
  -8  11  10      725.23      732.20     28.58 o 
  -7  11  10        2.64       10.28     27.37 o 
  -6  11  10      738.96      764.76     28.18 o 
  -5  11  10       28.06       11.84     22.08 o 
  -4  11  10       45.76       40.57     22.08 o 
  -3  11  10       89.91       89.82     28.58 o 
  -2  11  10     1762.98     1724.59     32.11 o 
  -1  11  10        6.06       15.83     21.57 o 
   0  11  10      457.75      420.11     27.37 o 
   1  11  10        0.03       18.55     25.66 o 
   2  11  10       87.09       70.06     25.45 o 
   3  11  10        1.89      -12.55     24.80 o 
 -12  12  10        8.79        5.95     28.12 o 
 -11  12  10        0.70        5.44     29.03 o 
 -10  12  10        3.78        9.43     26.66 o 
  -9  12  10      647.91      649.04     26.97 o 
  -8  12  10       22.75       26.26     27.42 o 
  -7  12  10      836.58      859.62     34.07 o 
  -6  12  10        2.39       -3.53     24.19 o 
  -5  12  10      201.52      188.51     25.30 o 
  -4  12  10        9.53       -4.84     27.62 o 
  -3  12  10      551.64      510.63     25.45 o 
  -2  12  10        2.30       18.25     31.20 o 
  -1  12  10      857.21      804.78     27.27 o 
   0  12  10       18.40        0.91     24.29 o 
   1  12  10      203.85      207.51     26.36 o 
 -11  13  10       16.84        9.93     27.77 o 
 -10  13  10      344.81      282.11     27.37 o 
  -9  13  10        1.38       -9.32     30.70 o 
  -8  13  10      711.63      602.27     26.97 o 
  -7  13  10        9.87       11.39     22.43 o 
  -6  13  10      195.06      159.32     24.04 o 
  -5  13  10       79.14       75.35     28.58 o 
  -4  13  10      225.57      196.87     27.97 o 
  -3  13  10       97.80       76.56     27.22 o 
  -2  13  10     1646.59     1686.03     44.05 o 
  -1  13  10       16.69       40.22     35.94 o 
  -8  14  10        0.74       -5.75     35.63 o 
  -7  14  10      770.08      727.97     40.52 o 
  -6  14  10       69.95       64.67     37.30 o 
  -5  14  10       68.69       55.64     36.29 o 
  -4  14  10       74.74       31.30     26.16 o 
  -3  14  10      909.20      720.36     31.85 o 
  -8 -14  11      110.57      110.94     57.81 o 
   6 -14  11       79.52       98.13     60.23 o 
   7 -14  11       66.68       90.57     42.44 o 
   8 -14  11        2.64       -8.77     37.75 o 
  -9 -13  11      303.14      281.70     41.03 o 
  -8 -13  11      135.88      139.62     37.65 o 
  -7 -13  11      676.65      726.46     55.70 o 
   5 -13  11      543.14      595.21     55.29 o 
   6 -13  11      255.69      264.26     37.70 o 
   7 -13  11       19.52       25.00     36.84 o 
   8 -13  11      442.20      431.65     35.33 o 
   9 -13  11       19.01       23.29     34.32 o 
 -10 -12  11      671.88      683.57     43.35 o 
  -9 -12  11      575.92      587.30     36.69 o 
  -8 -12  11     1418.77     1449.04     43.70 o 
  -7 -12  11       23.80       16.38     33.97 o 
  -6 -12  11      703.69      721.12     49.14 o 
   4 -12  11      440.45      436.04     41.03 o 
   5 -12  11     1459.95     1438.35     46.42 o 
   6 -12  11       93.54      116.03     29.84 o 
   7 -12  11      967.86     1032.91     33.92 o 
   8 -12  11       38.09       45.26     31.80 o 
   9 -12  11      522.63      540.62     38.31 o 
  10 -12  11       27.22       25.86     35.94 o 
 -11 -11  11      122.65      114.01     28.53 o 
 -10 -11  11      682.06      663.51     28.58 o 
  -9 -11  11     1187.79     1231.40     39.72 o 
  -8 -11  11        1.78       -3.53     27.02 o 
  -7 -11  11     2794.02     2938.80     52.37 o 
  -6 -11  11      574.72      575.50     32.01 o 
  -5 -11  11      118.87      115.47     33.62 o 
   3 -11  11      376.98      337.20     36.79 o 
   4 -11  11      191.85      162.40     27.52 o 
   5 -11  11      556.22      533.31     29.49 o 
   6 -11  11      769.36      846.12     36.14 o 
   7 -11  11       24.88       31.96     27.67 o 
   8 -11  11      969.18     1009.52     34.27 o 
   9 -11  11       82.40       76.97     27.07 o 
  10 -11  11       14.97       20.16     28.93 o 
 -12 -10  11        0.14      -14.67     33.67 o 
 -11 -10  11      196.17      235.28     31.50 o 
 -10 -10  11      491.22      472.83     33.82 o 
  -9 -10  11        6.70        3.12     26.71 o 
  -8 -10  11     2458.94     2521.51     43.40 o 
  -7 -10  11      541.18      537.75     28.18 o 
  -6 -10  11      377.93      384.17     28.73 o 
  -5 -10  11      661.97      682.71     36.19 o 
  -4 -10  11      460.22      485.78     40.27 o 
   1 -10  11     1460.45     1391.07     70.87 o 
   2 -10  11      143.48      148.49     33.47 o 
   3 -10  11      450.12      451.71     32.46 o 
   4 -10  11     1766.56     1800.95     39.01 o 
   5 -10  11      300.75      287.40     26.01 o 
   6 -10  11       57.30       51.81     23.79 o 
   7 -10  11      891.27      966.88     33.37 o 
   8 -10  11      313.24      303.12     25.96 o 
   9 -10  11      184.99      161.79     31.55 o 
  10 -10  11      237.17      246.82     30.90 o 
 -12  -9  11      265.89      234.42     29.74 o 
 -11  -9  11       46.22       53.98     30.24 o 
 -10  -9  11      108.72       82.21     26.71 o 
  -9  -9  11     3076.50     3270.95     44.25 o 
  -8  -9  11       97.53      113.31     22.88 o 
  -7  -9  11     1392.99     1381.70     33.77 o 
  -6  -9  11      756.46      785.28     30.09 o 
  -5  -9  11      282.65      314.97     27.22 o 
  -4  -9  11       61.92       67.09     23.03 o 
  -3  -9  11     1853.63     1904.98     53.48 o 
  -2  -9  11      183.24      181.55     33.97 o 
  -1  -9  11       47.21       54.18     31.50 o 
   0  -9  11     1252.73     1269.60     46.82 o 
   1  -9  11      265.13      263.20     29.03 o 
   2  -9  11      576.55      614.87     28.38 o 
   3  -9  11     2007.07     2061.43     40.47 o 
   4  -9  11       50.66       34.78     24.75 o 
   5  -9  11      674.97      622.93     22.58 o 
   6  -9  11     1053.56     1066.28     30.65 o 
   7  -9  11      431.75      491.43     29.54 o 
   8  -9  11      116.91      117.84     21.93 o 
   9  -9  11      879.70      949.09     29.64 o 
  10  -9  11      111.06      100.00     30.04 o 
  11  -9  11      297.23      271.77     34.53 o 
 -13  -8  11       19.87       10.43     23.94 o 
 -12  -8  11        0.09        7.86     24.65 o 
 -11  -8  11       19.83        6.85     20.97 o 
 -10  -8  11      821.41      838.91     30.65 o 
  -9  -8  11       87.50       85.48     22.23 o 
  -8  -8  11      907.12      896.42     25.81 o 
  -7  -8  11      819.68      833.36     26.16 o 
  -6  -8  11      801.55      803.32     28.23 o 
  -5  -8  11     1005.90      964.41     29.99 o 
  -4  -8  11     3439.64     3581.54     51.01 o 
  -3  -8  11      248.52      251.06     27.97 o 
  -2  -8  11       90.92      115.02     23.44 o 
  -1  -8  11     1111.45     1049.09     34.02 o 
   0  -8  11     2440.61     2382.45     44.51 o 
   1  -8  11       51.46       45.67     21.02 o 
   2  -8  11     1968.44     1975.29     39.42 o 
   3  -8  11      105.67       99.24     19.41 o 
   4  -8  11     2423.42     2571.06     39.57 o 
   5  -8  11      504.20      513.05     26.81 o 
   6  -8  11      289.11      286.94     24.34 o 
   7  -8  11       39.36       45.26     22.38 o 
   8  -8  11     1550.82     1672.83     32.66 o 
   9  -8  11       41.18       37.75     22.08 o 
  10  -8  11      634.45      666.18     33.06 o 
  11  -8  11      230.11      204.03     34.43 o 
 -14  -7  11       55.83       39.72     27.67 o 
 -13  -7  11       12.41       19.25     24.29 o 
 -12  -7  11      126.69      118.25     21.93 o 
 -11  -7  11      688.76      678.73     25.50 o 
 -10  -7  11        5.84        2.72     17.64 o 
  -9  -7  11     1777.37     1796.36     30.19 o 
  -8  -7  11      150.41      165.78     19.91 o 
  -7  -7  11      345.70      326.31     23.44 o 
  -6  -7  11        0.29        1.21     14.47 o 
  -5  -7  11     8162.28     8477.74     65.17 o 
  -4  -7  11      571.19      587.35     26.97 o 
  -3  -7  11     3656.90     3744.89     49.55 o 
  -2  -7  11      916.18      977.21     31.40 o 
  -1  -7  11      647.91      587.09     27.22 o 
   0  -7  11       19.79       25.10     20.77 o 
   1  -7  11     5255.66     5013.13     52.62 o 
   2  -7  11      165.22      149.60     19.76 o 
   3  -7  11     5420.98     5326.44     49.29 o 
   4  -7  11      370.14      354.18     17.84 o 
   5  -7  11      305.90      369.55     25.00 o 
   6  -7  11       32.19       35.38     17.34 o 
   7  -7  11     2043.24     2035.47     33.06 o 
   8  -7  11       27.33       34.58     26.51 o 
   9  -7  11      950.83      977.87     30.95 o 
  10  -7  11      280.93      316.33     31.35 o 
  11  -7  11       79.05       58.22     27.27 o 
 -14  -6  11       19.45       13.61     27.97 o 
 -13  -6  11       20.49        9.07     24.65 o 
 -12  -6  11      868.63      874.44     23.54 o 
 -11  -6  11       12.40        5.09     18.15 o 
 -10  -6  11     1128.40     1086.64     24.85 o 
  -9  -6  11        8.40        6.55     21.98 o 
  -8  -6  11      309.86      245.21     20.97 o 
  -7  -6  11      808.80      784.77     22.98 o 
  -6  -6  11     4709.03     4618.78     43.09 o 
  -5  -6  11      867.10      839.92     28.38 o 
  -4  -6  11     6322.02     6362.77     54.99 o 
  -3  -6  11        4.61        3.83     20.67 o 
  -2  -6  11       52.70       55.34     18.80 o 
  -1  -6  11       66.60       53.02     18.15 o 
   0  -6  11     2228.26     2207.10     37.20 o 
   1  -6  11       58.39       46.32     21.87 o 
   2  -6  11     3533.71     3465.01     39.26 o 
   3  -6  11     1913.24     1892.94     32.56 o 
   4  -6  11      677.84      679.84     21.17 o 
   5  -6  11      349.93      347.73     20.61 o 
   6  -6  11     2058.18     2081.04     27.92 o 
   7  -6  11       56.23       48.69     22.13 o 
   8  -6  11     1302.18     1386.03     30.04 o 
   9  -6  11      359.03      350.86     20.46 o 
  10  -6  11       53.49       46.12     30.44 o 
  11  -6  11      246.09      221.87     25.45 o 
 -15  -5  11       21.53       19.00     24.19 o 
 -14  -5  11        3.25       19.46     20.72 o 
 -13  -5  11     1150.74     1189.61     29.99 o 
 -12  -5  11        6.82       10.94     25.15 o 
 -11  -5  11     2691.47     2588.75     32.16 o 
 -10  -5  11       80.98       89.62     22.08 o 
  -9  -5  11       55.95       29.74     18.15 o 
  -8  -5  11       69.81       51.41     19.71 o 
  -7  -5  11     3131.16     3353.31     38.10 o 
  -6  -5  11      529.05      518.90     21.77 o 
  -5  -5  11    16856.00    17415.45     78.88 o 
  -4  -5  11      372.60      388.46     19.35 o 
  -3  -5  11     2379.32     2474.94     38.05 o 
  -2  -5  11       61.41       77.52     21.17 o 
  -1  -5  11      687.84      680.59     24.80 o 
   0  -5  11      740.87      733.72     24.40 o 
   1  -5  11    12015.36    11851.91     66.83 o 
   2  -5  11       57.23       72.48     21.93 o 
   3  -5  11      839.06      796.12     23.59 o 
   4  -5  11       36.12       34.83     15.32 o 
   5  -5  11       18.44       27.42     18.25 o 
   6  -5  11       64.73       64.87     18.30 o 
   7  -5  11     1505.68     1502.36     27.57 o 
   8  -5  11      198.06      196.87     21.42 o 
   9  -5  11       58.58       65.02     26.11 o 
  10  -5  11      136.65      126.06     24.45 o 
  11  -5  11      521.83      490.87     33.11 o 
 -15  -4  11      148.63      138.46     28.58 o 
 -14  -4  11      179.65      180.09     21.93 o 
 -13  -4  11       20.45       17.74     20.61 o 
 -12  -4  11     3036.52     3045.05     33.06 o 
 -11  -4  11       48.69       38.86     18.20 o 
 -10  -4  11      663.94      754.28     26.92 o 
  -9  -4  11       13.41       -0.76     19.86 o 
  -8  -4  11      353.85      385.73     19.15 o 
  -7  -4  11      356.88      367.69     22.48 o 
  -6  -4  11     6476.89     6582.18     49.80 o 
  -5  -4  11      125.71      121.92     22.58 o 
  -4  -4  11     3845.62     3971.96     43.20 o 
  -3  -4  11        8.14        7.36     18.25 o 
  -2  -4  11      460.93      459.02     20.26 o 
  -1  -4  11        3.26        1.31     16.94 o 
   0  -4  11    10205.60    11043.70     65.02 o 
   1  -4  11     1299.65     1317.13     29.28 o 
   2  -4  11      145.46      163.15     19.46 o 
   3  -4  11      368.55      392.44     19.25 o 
   4  -4  11      468.34      458.36     17.94 o 
   5  -4  11       34.93       40.47     18.15 o 
   6  -4  11     2936.10     3144.90     36.74 o 
   7  -4  11        1.94        4.54     15.02 o 
   8  -4  11      851.96      874.14     26.56 o 
   9  -4  11       51.76       34.02     18.85 o 
  10  -4  11      179.53      189.01     22.33 o 
  11  -4  11      110.40       81.25     26.86 o 
 -15  -3  11       81.03       79.79     27.72 o 
 -14  -3  11        1.33        4.28     23.89 o 
 -13  -3  11     1782.26     1903.97     28.53 o 
 -12  -3  11        0.33        3.07     17.84 o 
 -11  -3  11     3255.04     3176.85     32.41 o 
 -10  -3  11      164.62      169.91     19.91 o 
  -9  -3  11       45.91       37.75     18.90 o 
  -8  -3  11      597.25      611.09     20.46 o 
  -7  -3  11     2890.32     3038.24     35.38 o 
  -6  -3  11       69.90       71.77     17.04 o 
  -5  -3  11     6446.85     6740.90     48.29 o 
  -4  -3  11      604.26      623.64     20.56 o 
  -3  -3  11       21.07       27.52     17.79 o 
  -2  -3  11       59.11       61.64     23.44 o 
  -1  -3  11    17222.40    19556.01     82.91 o 
   0  -3  11      108.03      115.37     21.57 o 
   1  -3  11      298.94      320.76     22.33 o 
   2  -3  11      177.01      184.02     17.04 o 
   3  -3  11      853.83      806.95     21.27 o 
   4  -3  11       83.90       79.79     16.08 o 
   5  -3  11     1768.51     1903.92     31.75 o 
   6  -3  11        9.78        4.44     17.64 o 
   7  -3  11     1658.73     1693.39     25.30 o 
   8  -3  11       10.38       -6.45     20.36 o 
   9  -3  11       16.49       34.58     25.15 o 
  10  -3  11        8.77        8.72     29.44 o 
  11  -3  11     1456.10     1499.69     34.83 o 
 -16  -2  11      189.11      185.08     36.74 o 
 -15  -2  11       26.10       31.25     23.49 o 
 -14  -2  11      817.51      931.15     31.20 o 
 -13  -2  11        0.00       -3.78     21.27 o 
 -12  -2  11     2094.41     1999.49     27.17 o 
 -11  -2  11      156.75      153.78     16.99 o 
 -10  -2  11      161.97      160.99     20.11 o 
  -9  -2  11       70.40       58.67     16.13 o 
  -8  -2  11      544.95      587.95     18.35 o 
  -7  -2  11       11.88        7.16     15.78 o 
  -6  -2  11      627.73      632.61     19.35 o 
  -5  -2  11      243.25      254.48     17.14 o 
  -4  -2  11     1826.79     1929.93     28.23 o 
  -3  -2  11      289.72      280.80     22.18 o 
  -2  -2  11    12742.11    13620.40     68.20 o 
  -1  -2  11      550.87      640.98     21.72 o 
   0  -2  11     2216.78     2132.00     31.80 o 
   1  -2  11      182.65      160.79     17.19 o 
   2  -2  11      424.60      401.56     22.43 o 
   3  -2  11      139.32      146.52     17.94 o 
   4  -2  11     4482.05     4318.83     36.54 o 
   5  -2  11       38.42       52.82     19.91 o 
   6  -2  11     3289.09     3397.52     32.06 o 
   7  -2  11        0.36       -0.55     18.95 o 
   8  -2  11      765.80      798.94     22.58 o 
   9  -2  11        3.72       -5.49     27.32 o 
  10  -2  11      743.08      767.13     32.96 o 
  11  -2  11        0.57       -2.32     28.83 o 
 -16  -1  11       15.09       12.25     32.81 o 
 -15  -1  11      628.35      656.60     32.66 o 
 -14  -1  11        0.14       13.36     20.41 o 
 -13  -1  11     1171.21     1196.42     24.85 o 
 -12  -1  11      277.35      304.13     17.49 o 
 -11  -1  11      346.63      356.70     20.87 o 
 -10  -1  11      676.68      691.38     20.46 o 
  -9  -1  11      656.47      712.80     20.41 o 
  -8  -1  11       68.51       69.96     13.91 o 
  -7  -1  11       49.61       33.92     14.01 o 
  -6  -1  11      523.48      498.54     20.06 o 
  -5  -1  11     3144.60     3563.74     35.74 o 
  -4  -1  11     1084.59     1136.08     24.45 o 
  -3  -1  11     6632.36     6507.18     45.51 o 
  -2  -1  11      624.03      657.56     25.86 o 
  -1  -1  11     5776.65     5860.61     43.30 o 
   0  -1  11       69.54       76.41     15.07 o 
   1  -1  11     1350.59     1359.62     24.40 o 
   2  -1  11      162.21      179.89     21.02 o 
   3  -1  11     4784.03     4646.96     35.79 o 
   4  -1  11       14.75        0.00     19.00 o 
   5  -1  11     4123.83     4294.03     37.65 o 
   6  -1  11        0.08        7.56     15.73 o 
   7  -1  11     1329.70     1327.01     22.93 o 
   8  -1  11       24.93       25.86     18.20 o 
   9  -1  11      871.64      913.66     27.32 o 
  10  -1  11       41.19       33.11     27.72 o 
 -16   0  11      437.88      383.82     36.09 o 
 -15   0  11      317.56      344.66     31.25 o 
 -14   0  11     1065.60     1074.94     24.45 o 
 -13   0  11      118.74       99.19     26.81 o 
 -12   0  11       46.50       56.45     22.83 o 
 -11   0  11      598.49      595.21     22.68 o 
 -10   0  11     1697.04     1600.19     23.49 o 
  -9   0  11       26.00       48.89     19.30 o 
  -8   0  11      451.48      516.38     20.06 o 
  -7   0  11     1204.07     1269.40     26.92 o 
  -6   0  11     2309.91     2507.15     30.29 o 
  -5   0  11      183.74      208.67     18.75 o 
  -4   0  11     2973.87     2902.31     33.27 o 
  -3   0  11      129.36      120.16     19.20 o 
  -2   0  11     8522.68     8758.13     52.07 o 
  -1   0  11      258.27      260.58     20.01 o 
   0   0  11     5819.66     5863.84     40.88 o 
   1   0  11      879.82      907.20     23.39 o 
   2   0  11      990.51      969.85     20.72 o 
   3   0  11      600.56      581.40     18.50 o 
   4   0  11     3321.90     3375.34     32.71 o 
   5   0  11      223.14      222.58     23.54 o 
   6   0  11      785.99      811.94     22.03 o 
   7   0  11       22.90       14.11     18.35 o 
   8   0  11      192.14      191.03     26.31 o 
   9   0  11       42.95       42.29     21.07 o 
  10   0  11      520.09      485.83     26.86 o 
 -16   1  11      261.39      247.18     35.03 o 
 -15   1  11     1029.36     1043.85     34.12 o 
 -14   1  11      120.04      108.87     19.41 o 
 -13   1  11      904.37      918.59     26.26 o 
 -12   1  11     1180.57     1225.40     25.35 o 
 -11   1  11      496.24      536.89     25.66 o 
 -10   1  11      482.90      445.56     21.32 o 
  -9   1  11     5639.92     5543.07     40.07 o 
  -8   1  11      639.00      623.79     21.67 o 
  -7   1  11     5631.01     5737.78     39.62 o 
  -6   1  11      501.50      514.21     20.16 o 
  -5   1  11     1965.46     2041.17     28.33 o 
  -4   1  11      389.92      391.98     18.40 o 
  -3   1  11     5527.04     5394.33     41.68 o 
  -2   1  11       43.43       35.18     21.17 o 
  -1   1  11     7409.73     7600.87     46.47 o 
   0   1  11     1454.85     1530.24     28.58 o 
   1   1  11      208.54      179.94     17.39 o 
   2   1  11     2135.59     2112.24     26.51 o 
   3   1  11     1505.73     1486.79     22.93 o 
   4   1  11      197.07      258.72     23.54 o 
   5   1  11      512.14      542.34     22.38 o 
   6   1  11       50.22       43.50     17.39 o 
   7   1  11      105.48       96.82     26.31 o 
   8   1  11      193.15      197.33     21.22 o 
   9   1  11      904.27      975.80     33.82 o 
  10   1  11       23.04       37.05     33.06 o 
 -16   2  11      489.48      460.28     26.51 o 
 -15   2  11      201.26      188.56     22.33 o 
 -14   2  11      945.71     1017.08     30.75 o 
 -13   2  11      111.16      122.48     26.71 o 
 -12   2  11        9.70        4.99     15.12 o 
 -11   2  11      381.46      415.22     24.80 o 
 -10   2  11     4254.79     4226.85     37.45 o 
  -9   2  11       43.06       50.60     18.50 o 
  -8   2  11     7221.24     7334.04     43.75 o 
  -7   2  11     2337.75     2562.54     28.63 o 
  -6   2  11      205.57      261.04     18.35 o 
  -5   2  11      366.76      402.42     17.14 o 
  -4   2  11     1537.62     1523.99     24.95 o 
  -3   2  11        0.80        5.34     14.57 o 
  -2   2  11     5836.40     6181.17     43.80 o 
  -1   2  11     1419.45     1476.46     24.09 o 
   0   2  11        0.91       -2.32     15.17 o 
   1   2  11     2374.79     2431.84     32.51 o 
   2   2  11       50.98       63.96     14.21 o 
   3   2  11      307.86      283.37     15.37 o 
   4   2  11     1027.82     1084.57     23.84 o 
   5   2  11      691.50      673.79     21.72 o 
   6   2  11      149.21      148.74     22.88 o 
   7   2  11      173.79      175.00     21.42 o 
   8   2  11     1092.58     1177.72     27.12 o 
   9   2  11       12.45        6.60     23.99 o 
 -16   3  11       30.69       67.44     32.61 o 
 -15   3  11      522.52      508.77     31.40 o 
 -14   3  11      160.26      112.25     21.77 o 
 -13   3  11       92.93       83.72     21.27 o 
 -12   3  11      619.21      640.42     19.35 o 
 -11   3  11     1403.66     1368.54     26.01 o 
 -10   3  11     2337.51     2295.96     31.50 o 
  -9   3  11     4050.15     4015.81     35.38 o 
  -8   3  11      720.99      746.87     19.61 o 
  -7   3  11      412.97      429.43     19.56 o 
  -6   3  11      954.45     1058.82     21.07 o 
  -5   3  11      393.98      380.04     17.04 o 
  -4   3  11        0.14        2.82     14.26 o 
  -3   3  11     5251.75     5545.64     39.57 o 
  -2   3  11     3063.51     3192.12     33.27 o 
  -1   3  11     1550.37     1604.18     25.15 o 
   0   3  11     6974.98     7120.68     46.72 o 
   1   3  11       45.93       38.00     17.44 o 
   2   3  11      111.47      113.66     20.16 o 
   3   3  11     3508.09     3688.54     36.04 o 
   4   3  11      525.24      565.92     25.00 o 
   5   3  11        8.53       -5.59     19.05 o 
   6   3  11      677.96      731.90     29.13 o 
   7   3  11     1454.06     1601.56     32.76 o 
   8   3  11      102.48       93.35     21.47 o 
   9   3  11     1405.90     1444.05     36.59 o 
 -16   4  11      111.47       86.89     27.82 o 
 -15   4  11       67.85       53.88     23.94 o 
 -14   4  11      169.64      178.83     21.87 o 
 -13   4  11      590.75      640.37     28.28 o 
 -12   4  11       91.86       85.28     18.60 o 
 -11   4  11      918.81      897.93     27.22 o 
 -10   4  11      803.09      740.37     21.82 o 
  -9   4  11     1363.01     1230.09     22.18 o 
  -8   4  11      391.98      359.73     18.95 o 
  -7   4  11     2661.32     2844.14     30.54 o 
  -6   4  11       27.99       36.54     16.28 o 
  -5   4  11      240.06      284.22     21.37 o 
  -4   4  11      575.33      620.71     20.16 o 
  -3   4  11        2.25        3.43     17.99 o 
  -2   4  11      131.21      156.35     22.53 o 
  -1   4  11      691.71      745.71     23.59 o 
   0   4  11      970.78      930.89     22.53 o 
   1   4  11      220.33      222.63     16.08 o 
   2   4  11     3877.49     3930.17     37.20 o 
   3   4  11       69.15       80.70     17.69 o 
   4   4  11      815.28      766.48     20.77 o 
   5   4  11     1097.31     1153.72     28.33 o 
   6   4  11      750.83      765.87     23.03 o 
   7   4  11       60.67       58.87     23.39 o 
   8   4  11     1442.34     1527.97     36.24 o 
 -16   5  11      503.11      432.41     29.69 o 
 -15   5  11       55.48       29.38     21.02 o 
 -14   5  11     1031.74     1023.69     28.28 o 
 -13   5  11       57.04       22.08     26.11 o 
 -12   5  11      961.97      999.19     25.10 o 
 -11   5  11      118.23      116.53     19.61 o 
 -10   5  11       39.96       44.15     18.85 o 
  -9   5  11        6.50       25.20     18.85 o 
  -8   5  11     1455.28     1402.26     23.03 o 
  -7   5  11      287.64      234.17     18.25 o 
  -6   5  11      446.98      519.35     19.25 o 
  -5   5  11     1978.48     1966.98     26.11 o 
  -4   5  11      541.21      565.22     19.56 o 
  -3   5  11      987.21     1035.58     25.76 o 
  -2   5  11      629.33      649.80     20.36 o 
  -1   5  11      614.54      654.73     20.97 o 
   0   5  11     1567.37     1488.15     23.08 o 
   1   5  11     2261.08     2324.64     29.69 o 
   2   5  11        2.31       -2.12     19.25 o 
   3   5  11     1956.50     1998.43     31.75 o 
   4   5  11     1302.98     1446.36     32.41 o 
   5   5  11       45.40       45.31     20.82 o 
   6   5  11      366.07      395.11     25.15 o 
   7   5  11     1122.51     1049.04     27.77 o 
   8   5  11       36.46       52.52     34.27 o 
 -16   6  11       12.57       11.29     36.19 o 
 -15   6  11      513.32      414.51     25.15 o 
 -14   6  11       25.00        9.43     24.55 o 
 -13   6  11     1148.47     1161.74     31.00 o 
 -12   6  11      245.77      259.27     28.02 o 
 -11   6  11        5.66      -12.45     22.48 o 
 -10   6  11       40.27       32.91     16.28 o 
  -9   6  11     2933.57     3172.01     36.90 o 
  -8   6  11      603.06      605.94     23.64 o
[truncated: 223,852 more chars]
